# Supplementary material for: Antimicrobial stewardship in remote primary healthcare across northern Australia
Source: PeerJ. 2020 Jul 22;8:e9409. doi: 10.7717/peerj.9409 (PMC7382366; doi:10.7717/peerj.9409)
Supplement: Supplemental Information 2 [file peerj-08-9409-s002.xlsx]

## Sheet: Sheet1
Jurisdiction	CommunityName	id	pres_date	Age	Weight_kg	Gender	Aboriginal	Indication_documented	Indication	Antimicrobial	Route	Prescriber	Appropriateness	Guideline_compliance	Allergy_mismatch	Micro_mismatch	Ind_not_required	Incorrect_route	Incorrect_dose_freq	Duration_long	Duration_short	Spectrum_broad	Spectrum_narrow	Allergies	Expert_advice	Micro_result
NT	J	1037200	2017-08-28	11.8658	27.2	male	yes	yes	Impetigo	Benzathine penicillin	IM	Remote area nurse (agency)	Optimal	Compliant with local guidelines										NKDA	nil
NT	J	1031948	2017-08-28	15.2663		female	yes	yes	Other: RHD	Benzathine penicillin	IM	Remote area nurse	Optimal	Compliant with local guidelines										NKDA	nil	not collected
NT	J	322753	2017-08-28	27.5044	73.2	male	yes	no	Otitis media	Ciprofloxacin	Topical	Remote area nurse	Optimal	Compliant with local guidelines										NKDA	nil	not collected
NT	J	1026290	2017-08-28	17.4675	46.9	female	yes	yes	Urinary tract infection (UTI)	Cefalexin	PO	Remote area nurse (agency)	Optimal	Compliant with local guidelines										NKDA	Microbiologist	Trichomonas positive and positive urine sample for UTI
NT	J	1026290	2017-08-28	17.4675	46.9	female	yes	yes	Vulvovaginitis	Metronidazole	PO	Remote area nurse (agency)	Optimal	Directed therapy										NKDA	Microbiologist	Trichomonas positive and positive urine sample for UTI
NT	J	278431	2017-08-28	39.3949	50.7	female	yes	yes	Urinary tract infection (UTI)	Amoxycillin-clavulanate	PO	Remote area nurse (agency)	Adequate	Compliant with Therapeutic Guidelines					yes					NKDA	Microbiologist	Trichomonas RNA positive urine but nil leukocytes, leukocyte esterase ++++
NT	J	1006390	2017-08-28	25.5989	86.4	female	yes	yes	Abscess (dental)	Amoxycillin	po	Remote area nurse (agency)	Adequate	Compliant with local guidelines					yes						nil	Urine previously on 20/7 shows E.Coli sensitive to amoxycillin, nil other micro
NT	J	1006390	2017-08-29	25.6016	86.4	female	yes	yes	Abscess (dental)	Metronidazole	po	Remote area nurse (agency)	Optimal	Compliant with local guidelines											nil	not collected
NT	J	235167	2017-08-28	34.9843	74.1	male	yes	yes	Other: RHD	Benzathine penicillin	IM	Remote area nurse	Optimal	Compliant with local guidelines										NKDA	nil	not collected
NT	J	1025511	2017-08-28	17.9822	72	male	yes	yes	Other: RHD	Benzathine penicillin	im	Staff medical officer	Optimal	Compliant with local guidelines										NKDA	nil	not collected
NT	J	266202	2017-08-28	32.1123	90.1	male	yes	yes	Other: RHD	Benzathine penicillin	im	Staff medical officer	Suboptimal	Non-compliant with guidelines									yes	NKDA	nil	not collected
NT	J	266202	2017-08-28	32.1123	90.1	male	yes	yes	Medical prophylaxis (skin)	Amoxycillin-clavulanate	po	Staff medical officer	Suboptimal	Non-compliant with guidelines									yes	NKDA	nil	not collected
NT	J	323434	2017-08-28	26.9925	66	female	yes	yes	Abscess (dental)	Amoxycillin	Po	Staff medical officer	Adequate	Compliant with local guidelines					yes					NKDA	Dentist	not collected
NT	J	1025731	2017-08-28	17.8344		female	yes	yes	Impetigo	Benzathine penicillin	IM	Staff medical officer	Optimal	Compliant with local guidelines										NKDA	nil	STI screen and swab taken. MSSA and GAS on micro
NT	J	233279	2017-08-28	33.1472	85.6	male	yes	yes	Bronchiectasis	Amoxycillin	po	Staff medical officer	Adequate	Non-compliant with guidelines					yes					NKDA	nil	not collected
NT	J	100647	2017-08-28	44.1697	75	female	yes		Scabies	Benzathine penicillin	IM	Remote area nurse (agency)	Inadequate	Non-compliant with guidelines			yes							NKDA	Remote area medical officer	not collected
NT	J	100647	2017-08-28	44.1697	75	female	yes		Scabies	Permethrin	Top	Remote area nurse (agency)	Optimal	Compliant with local guidelines										NKDA	Remote area medical officer	not collected
NT	J	1058833	2017-08-28	0.605065	9.6	female	yes		Bronchiolitis	unknown	PO	Staff medical officer	Not assessable	Not assessable											Remote area medical officer
NT	J	322753	2017-08-28	27.5044	73.2	male	yes	no	Otitis media	Ciprofloxacin	Otic	Staff medical officer	Not assessable	Not assessable											nil	not collected
NT	J	1019215	2017-08-28	20.1013	38.4	female	yes	yes	Urinary tract infection (UTI)	Trimethoprim	PO	Remote area nurse (agency)	Optimal	Compliant with local guidelines										NKDA	nil	low level leukocytes in urine
NT	J	1038305	2017-08-28	11.2197	29.1	female	yes	yes	Bronchiectasis	Azithromycin	po	Visiting specialist	Optimal	No guidelines available										NKDA	Paediatrician	not collected
NT	J	392249	2017-08-28	72.1588	89.2	male	yes		Tinea	Miconazole	top	Remote area nurse (agency)	Optimal	Compliant with local guidelines										NKDA	nil	not collected
NT	J	1042127	2017-08-28	8.97741		male	yes	yes	Other: RHD	Benzathine penicillin	IM	Remote area nurse	Optimal	Compliant with local guidelines										NKDA	nil	not collected
NT	J	1031948	2017-08-28	15.2663		female	yes	yes	Other: RHD	Benzathine penicillin	IM	Remote area nurse	Optimal	Compliant with local guidelines										NKDA	nil	not collected
NT	J	1019655	2017-08-28	19.8029		female	yes	yes	Other: RHD	Benzathine penicillin	IM	Remote area nurse	Optimal	Compliant with local guidelines										NKDA	nil	not collected
NT	J	1025511	2017-08-28	17.9822		male	yes	yes	Other: RHD	Benzathine penicillin	IM	Staff medical officer	Optimal	Compliant with local guidelines										NKDA	nil	not collected
NT	J	747955	2017-08-28	16.8433		female	yes	yes	Other: RHD	Benzathine penicillin	IM	Remote area nurse	Optimal	Compliant with local guidelines										NKDA	nil	not collected
NT	J	1054705	2017-08-28	2.42026		female	yes	yes	Impetigo	Benzathine penicillin	im	Remote area nurse	Optimal	Compliant with local guidelines										NKDA	nil	not collected
NT	J	241030	2017-08-28	63.7262		male	yes	yes	Pneumonia: community acquired (CAP)	Amoxycillin	po	Staff medical officer	Adequate	Compliant with local guidelines					yes					NKDA	nil	not collected
NT	J	2202160	2017-08-28	50.7324		female	no	yes	Scabies	Ivermectin	po	Staff medical officer	Suboptimal	Non-compliant with guidelines					yes			yes		NKDA	nil	not collected
NT	A	2352115	2017-08-28	48.9309		female	no	yes	Cystitis	Trimethoprim	po	Remote area nurse	Optimal	Compliant with local guidelines										NKDA	nil	Urine MCS shows leuks +++ on urine, nil micro
NT	A	42373	2017-08-28	51.5838	111	female	yes	yes	Otitis media	Amoxycillin	po	Remote area nurse	Optimal	Compliant with local guidelines										NKDA	nil	not collected
NT	A	1009948	2017-08-29	23.7372	68	male	yes	yes	Medical prophylaxis (skin)	Amoxycillin-clavulanate	po	Remote area nurse	Inadequate	Non-compliant with guidelines			yes							NKDA	nil	not collected
NT	A	2352399	2017-08-30	8.11499		female	no	yes	Medical prophylaxis (skin)	Amoxycillin-clavulanate	po	Remote area nurse	Adequate	Compliant with local guidelines										NKDA	nil	not collected
NT	A	285517	2017-08-31	66.8912		male	no	yes	Pneumonia: community acquired (CAP)	Amoxycillin	PO	Remote area nurse	Optimal	Compliant with local guidelines										NKDA	nil	not collected
NT	A	723053	2017-08-31	61.1609		male	no	yes	Stye (external hordeolum)	Dicloxacillin	po	Remote area nurse	Optimal	Compliant with local guidelines			yes							NKDA	nil	not collected
NT	A	2266102	2017-08-31	31.9863		male	no	yes	Cellulitis/Erysipelas	Clindamycin	po	Remote area nurse	Suboptimal	Non-compliant with guidelines								yes		NKDA	nil	not collected
NT	A	823328	2017-09-01	23.4825		male	yes	yes	Stye (external hordeolum)	Dicloxacillin	po	Remote area nurse	Optimal	Compliant with local guidelines										NKDA	nil	not collected
NT	A	1013179	2017-09-01	21.5113	74	male	yes	yes	Abscess/boils/folliculitis	Procaine benzylpenicillin (Procaine penicillin)	po	Remote area nurse	Optimal	No guidelines available											nil	collected - MSSA with clindamycin resistance
NT	A	1013179	2017-09-01	21.5113	74	male	yes	yes	Abscess/boils/folliculitis	Amoxycillin-clavulanate	IM	Remote area nurse	Adequate	No guidelines available											nil	collected - MSSA with clindamycin resistance
NT	H	34076	2017-08-28	52.5585	59.2	male	yes	yes	Pneumonia: community acquired (CAP)	Amoxycillin	po	Remote area nurse	Adequate	Non-compliant with guidelines					yes					NKDA	nil	Sputum culture collected - Strep pneumo sensitive to all except cefuroxime and sensitive haemophilus influenzae
NT	H	53494	2017-08-28	51.6605	89.6	male	yes	yes	Helminth infection	Ivermectin	PO	Staff medical officer	Suboptimal	Non-compliant with guidelines								yes			nil
NT	H	53494	2017-08-28	51.6605	89.6	male	yes	yes	Other	Terbinafine	PO	Staff medical officer	Adequate	Non-compliant with guidelines						yes					nil
NT	H	57265	2017-08-28	56.4216	89.3	female	yes	yes	Pneumonia: community acquired (CAP)	Amoxycillin	po	Remote area nurse	Adequate	Compliant with local guidelines					yes						nil
NT	H	121202	2017-08-28	42.3628	59	female	yes	yes	Abscess/boils/folliculitis	Benzathine penicillin	IM	Casual rural practitioner	Optimal	Compliant with local guidelines											nil	not collected
NT	H	121202	2017-08-28	42.3628	59	female	yes	yes	Abscess/boils/folliculitis	Permethrin	Top	Casual rural practitioner	Optimal	Compliant with local guidelines											nil	not collected
NT	H	125634	2017-08-28	43.8768	78	female	yes	yes	Pneumonia: community acquired (CAP)	Doxycycline	PO	Remote area nurse	Adequate	Compliant with local guidelines										Augmentin	nil	not collected
NT	H	129702	2017-08-28	46.2286	61.9	male	yes	yes	Abscess/boils/folliculitis	Benzathine penicillin	IM	Remote area nurse	Optimal	No guidelines available										NKDA	nil	not collected
NT	H	203970	2017-08-28	35.0308	61.7	female	yes	yes	Other	Trimethoprim-sulfamethoxazole (Bactrim)	PO	Remote area nurse	Not assessable	Not assessable										NKDA	Rural medical practitioner
NT	H	234721	2017-08-28	32.3614	85	female	yes	yes	Other	Metronidazole	PO	Casual rural practitioner	Optimal	Compliant with local guidelines										NKDA	nil	not collected
NT	H	234721	2017-08-28	32.3614	85	female	yes	yes	Other	Procaine benzylpenicillin (Procaine penicillin)	IM	Casual rural practitioner	Optimal	Compliant with local guidelines										NKDA	nil	not collected
NT	H	448430	2017-08-28	35.9918	60.4	female	yes	yes	Urinary tract infection (UTI)	Trimethoprim	PO	Staff medical officer	Optimal	Compliant with local guidelines											nil	Collected, nil positive on urine
NT	H	930766	2017-08-28	45.4593	73	female	yes	yes	Pharyngitis	Benzathine penicillin	IM	Remote area nurse	Inadequate	Non-compliant with guidelines			yes								nil	not collected
NT	H	1036437	2017-08-28	12.3039	40.6	female	yes	yes	Tinea	Miconazole	TOP	Staff medical officer	Optimal	Compliant with local guidelines										NKDA	nil	not collected
NT	H	1044705	2017-08-28	7.48802	20.5	female	yes	yes	Abscess/boils/folliculitis	Benzathine penicillin	IM	Remote area nurse (agency)	Optimal	Compliant with local guidelines										NKDA	nil	not collected
NT	H	1053653	2017-08-28	2.90212	16.7	female	yes	yes	Abscess/boils/folliculitis	Benzathine penicillin	IM	Remote area nurse	Adequate	Compliant with local guidelines										NKDA	nil
NT	H	1053653	2017-08-28	2.90212	16.7	female	yes	yes	Scabies	Permethrin	Top	Remote area nurse	Optimal	Compliant with local guidelines										NKDA	nil
NT	H	1054522	2017-08-28	2.49692	13	female	yes	yes	Helminth infection	Albendazole	PO	Remote area nurse	Optimal	Compliant with local guidelines										NKDA	nil
NT	H	1058522	2017-08-28	0.525667	10	male	yes	yes	Otitis media	Amoxycillin	PO	Remote area nurse	Optimal	Compliant with local guidelines					yes					NKDA	nil
NT	H	1058522	2017-08-28	0.525667	10	male	yes	yes	Helminth infection	Albendazole	PO	Remote area nurse	Adequate	Compliant with local guidelines					yes					NKDA	nil
NT	H	2352080	2017-08-29	17.1444		female	no	yes	Otitis media	Amoxycillin	PO	Remote area nurse	Suboptimal	Non-compliant with guidelines										NKDA	nil	not collected
NT	H	55820	2017-08-29	73.3169	71	male	yes	yes	Sinusitis	Amoxycillin	PO	Remote area nurse	Optimal	Compliant with local guidelines										NKDA	nil	not collected
NT	H	60800	2017-08-29	50.3217	61.8	female	yes	yes	Otitis media	Ciprofloxacin	Top	Remote area nurse	Optimal	Compliant with local guidelines										NKDA	nil	not collected
NT	H	62734	2017-08-29	61.0924	65.9	male	yes		Other	Nystatin	PO/Top	Remote area nurse (agency)	Optimal	Compliant with Therapeutic Guidelines										NKDA	nil	not collected
NT	H	72923	2017-08-29	48.2957	80.5	female	yes	yes	Pneumonia: community acquired (CAP)	Amoxycillin-clavulanate	PO	Staff medical officer	Optimal	Directed therapy										NKDA	nil	sputum culture, GNC's & GPC's on micro but no growth on culture
NT	H	74915	2017-08-29	59.6851	67	female	yes	yes	Chronic obstructive pulmonary disease (COPD): infective exacerbation	Doxycycline	PO	Staff medical officer	Optimal	Directed therapy										NKDA	nil	Sputum culture, strep pneumo (erythromycin intermediate and haemophilus Bactrim resistant)
NT	H	202245	2017-08-29	36.0712	58.2	male	yes	yes	Abscess/boils/folliculitis	Dicloxacillin	PO	Casual rural practitioner	Optimal	Compliant with local guidelines										NKDA	nil	GPC's on micro but no culture
NT	H	232365	2017-08-29	33.6263	84	female	yes	yes	Asthma: infective exacerbation	Amoxycillin	po	Casual rural practitioner	Inadequate	Non-compliant with guidelines			yes							NKDA	nil
NT	H	343532	2017-08-29	26.2861	42.2	female	yes	yes	Vulvovaginitis	Metronidazole	PO	Staff medical officer	Optimal	Directed therapy										NKDA	nil	Trichomonas postitive
NT	H	494959	2017-08-29	16.3066		female	yes	yes	Other: RHD	Benzathine penicillin	IM	Remote area nurse	Optimal	Compliant with local guidelines										NKDA	nil	not collected
NT	O	37981	2017-08-28	67.102	47.1	female	yes	no	Chronic obstructive pulmonary disease (COPD): infective exacerbation	Ceftriaxone	IV	Remote area nurse	Optimal	Compliant with local guidelines										NKDA	Rural medical practitioner
NT	O	37981	2017-08-28	67.102	47.1	female	yes	no	Chronic obstructive pulmonary disease (COPD): infective exacerbation	Gentamicin	IV	Remote area nurse	Optimal	Compliant with local guidelines										NKDA	Rural medical practitioner	not collected
NT	O	41857	2017-08-28	60.731	53.9	female	yes	yes	Syphilis	Benzathine penicillin	IM	Staff medical officer	Optimal	Compliant with local guidelines										NKDA	Syphilus program consult	Positive syphilus serology
NT	O	78410	2017-08-28	67.2991	61.7	female	yes	yes	Urinary tract infection (UTI)	Trimethoprim	PO	Remote area nurse (agency)	Optimal	Compliant with local guidelines										NKDA	nil	not collected
NT	O	308455	2017-08-28	45.5743	71	female	yes	yes	Tonsillitis	Phenoxymethylpenicillin (Penicillin V)	PO	Remote area nurse (agency)	Optimal	Compliant with local guidelines										NKDA	nil	not collected
NT	O	1009771	2017-08-28	23.8686	60	female	yes	yes	Tonsillitis	Benzathine penicillin	IM	Remote area nurse (agency)	Optimal	Compliant with local guidelines										NKDA	nil	not collected
NT	O	230050	2017-08-28	34.9815	76.9	female	yes	yes	Other: Dental pain	Amoxycillin	PO	Remote area nurse (agency)	Suboptimal	Non-compliant with guidelines										NKDA	nil	not collected
NT	O	484793	2017-08-28	33.0267	89.8	female	yes	yes	Pharyngitis	Phenoxymethylpenicillin (Penicillin V)	PO	Remote area nurse (agency)	Optimal	Compliant with local guidelines										NKDA	nil	not collected
NT	O	1056988	2017-08-28	1.42916	10.9	male	yes	yes	Helminth infection	Albendazole	PO	Registered nurse	Optimal	Compliant with local guidelines										NKDA	nil
NT	O	1057236	2017-08-29	1.06776	11.18	male	yes	yes	Helminth infection	Albendazole	PO	Registered nurse	Optimal	Compliant with local guidelines										unknown	nil	not collected
NT	O	1057236	2017-08-29	1.06776	11.18	male	yes	yes	Otitis media	Amoxycillin	PO	Registered nurse	Optimal	Compliant with local guidelines										unknown	nil	not collected
NT	O	1057236	2017-08-29	1.06776	11.18	male	yes	yes	Impetigo	Benzathine penicillin	IM	Registered nurse	Inadequate	Compliant with local guidelines										unknown	nil	not collected
NT	O	1057236	2017-08-29	1.06776	11.18	male	yes	no	Scabies	Permethrin	Top	Registered nurse	Optimal	Compliant with local guidelines										unknown	nil	not collected
NT	O	2332526	2017-08-29	0.722793	8.8	female	yes	yes	Scabies	Permethrin	Top	Registered nurse	Optimal	Compliant with local guidelines										NKDA	nil	not collected
NT	O	25576	2017-08-30	53.7413	71	female	yes	yes	Pneumonia: community acquired (CAP)	Amoxycillin-clavulanate	PO	Staff medical officer	Suboptimal	Non-compliant with guidelines								yes		NKDA	nil	not collected
NT	O	43394	2017-08-30	59.0938	62.7	female	yes	yes	Other	Ceftriaxone	IV	Staff medical officer	Suboptimal	Non-compliant with guidelines					yes				yes	NKDA	nil	not collected
NT	O	308455	2017-08-30	45.5797	71	female	yes	yes	Tonsillitis	Phenoxymethylpenicillin (Penicillin V)	PO	Remote area nurse (agency)	Optimal	Compliant with local guidelines										NKDA	nil	not collected
NT	O	322675	2017-08-30	27.5756	41.1	female	yes	yes	Vulvovaginitis	Metronidazole	po	Staff medical officer	Optimal	Compliant with Therapeutic Guidelines										NKDA	nil	Trichomonas, gonorrheoa, chlamydia and urine negative
NT	O	1049436	2017-08-30	4.98289	17.7	female	yes	yes	Otitis media	Amoxycillin	po	Registered nurse	Adequate	Compliant with local guidelines					yes					NKDA	nil	not collected
NT	O	1051183	2017-08-30	4.07392	16.2	female	yes	yes	Helminth infection	Albendazole	po	Registered nurse	Optimal	Compliant with local guidelines										NKDA	nil	not collected
NT	O	1077928	2017-08-30	0.969199	9.25	male	yes	yes	Pneumonia: community acquired (CAP)	Amoxycillin	po	Registered nurse	Optimal	Compliant with local guidelines										NKDA	nil	not collected
NT	O	1077928	2017-08-30	0.969199	9.25	male	yes	yes	Helminth infection	Albendazole	po	Registered nurse	Optimal	Compliant with local guidelines										NKDA	nil	not collected
NT	O	1046243	2017-08-31	6.59822	20.2	female	yes	yes	Impetigo	Trimethoprim-sulfamethoxazole (Bactrim)	po	Registered nurse	Optimal	Compliant with local guidelines										NKDA	nil	not collected
NT	O	1046243	2017-08-31	6.59822	20.2	female	yes	no	Helminth infection	Albendazole	po	Registered nurse	Optimal	Compliant with local guidelines										NKDA	nil	not collected
NT	O	266138	2017-09-01	32.1615	86.6	female	yes	yes	Urinary tract infection (UTI)	Trimethoprim	po	Remote area nurse (agency)	Optimal	Compliant with local guidelines										NKDA	nil	leukocytes on urine
NT	O	1019578	2017-09-01	19.8741	76	female	yes	yes	Other: RHD	Benzathine penicillin	IM	Remote area nurse (agency)	Optimal	Compliant with local guidelines										NKDA	nil	not collected
NT	O	1040561	2017-09-01	9.85626	31	female	yes	no	Bronchiectasis	Azithromycin	po	Remote area nurse (agency)	Optimal	Compliant with Therapeutic Guidelines										NKDA	nil	not collected
NT	O	1047026	2017-09-01	6.22313	18.5	female	yes	yes	Otitis media	Amoxycillin	po	Remote area nurse (agency)	Optimal	Compliant with local guidelines										NKDA	nil	not collected
NT	O	1053539	2017-09-01	2.84189	11.9	female	yes	yes	Abscess/boils/folliculitis	Benzathine penicillin	IM	Remote area nurse (agency)	Inadequate	Non-compliant with guidelines			yes						yes	NKDA	nil	not collected
NT	O	1053558	2017-09-01	2.97331	12.8	male	yes	no	Bronchiectasis	Azithromycin	po	Remote area nurse (agency)	Optimal	Compliant with Therapeutic Guidelines										NKDA	nil	not collected
NT	O	180242	2017-09-03	40.0657	104.1	female	yes	yes	Pharyngitis	Benzathine penicillin	IM	Remote area nurse	Inadequate	Compliant with local guidelines										NKDA	nil	not collected
NT	O	180242	2017-09-03	40.0657	104.1	female	yes	yes	Pneumonia: community acquired (CAP)	Procaine benzylpenicillin (Procaine penicillin)	IM	Remote area nurse	Adequate	Compliant with local guidelines						yes				NKDA	nil	not collected
NT	O	1025790	2017-09-03	17.8015	44.2	female	yes	yes	Pharyngitis	Phenoxymethylpenicillin (Penicillin V)	PO	Dentist	Optimal	Compliant with local guidelines										NKDA	nil	not collected
NT	O	1031668	2017-09-03	15.4415	105	male	yes	yes	Other	Cefazolin	IV	Staff medical officer	Optimal	No guidelines available										NKDA	nil	not collected
NT	M	337585	2017-08-28	83.655	64	female	yes	no	Helminth infection	Albendazole	po	Remote area nurse	Optimal	Compliant with local guidelines										NKDA	nil	not collected
NT	M	337585	2017-08-28	83.655	64	female	yes	yes	Pneumonia: community acquired (CAP)	Amoxycillin	po	Staff medical officer	Inadequate	Non-compliant with guidelines			yes							NKDA	nil	not collected
NT	M	503182	2017-08-28	60.1588	69.6	female	yes	yes	Urinary tract infection (UTI)	Amoxycillin-clavulanate	PO	Staff medical officer	Optimal	Compliant with local guidelines										NKDA	nil	leukocytes on urine
NT	M	512804	2017-08-28	74.6557	51.9	female	yes	yes	Pneumonia: community acquired (CAP)	Amoxycillin	PO	Remote area nurse (agency)	Suboptimal	Non-compliant with guidelines										NKDA	nil	not collected
NT	M	546492	2017-08-28	1.24572	8.6	female	yes	yes	Otitis media	Amoxycillin	PO	Remote area nurse	Adequate	Compliant with local guidelines					yes					NKDA	nil	not collected
NT	M	564652	2017-08-28	4.59685	14.2	male	yes	yes	Abscess/boils/folliculitis	Benzathine penicillin	IM	Remote area nurse (agency)	Suboptimal	Non-compliant with guidelines									yes	NKDA	nil	not collected
NT	M	564772	2017-08-28	3.79466	18.4	female	yes	no	Helminth infection	Albendazole	po	Remote area nurse	Optimal	Compliant with local guidelines										NKDA	nil	Urine and faeces contaminated and unable to culture
NT	M	955254	2017-08-28	21.6619	44	female	yes	yes	Cellulitis/Erysipelas	Cefalexin	po	Remote area nurse (agency)	Adequate	Compliant with Therapeutic Guidelines								yes		NKDA	nil	not collected
NT	M	1052324	2017-08-28	3.52088	13.9	male	yes	yes	Helminth infection	Albendazole	PO	Remote area nurse (agency)	Optimal	Compliant with local guidelines										NKDA	nil	not collected
NT	M	1052324	2017-08-28	3.52088	13.9	male	yes	yes	Otitis media	Amoxycillin	PO	Remote area nurse (agency)	Optimal	Compliant with local guidelines										NKDA	nil	not collected
NT	M	1052426	2017-08-28	3.47707	12	female	yes	yes	Scabies	Permethrin	TOP	Remote area nurse (agency)	Optimal	Compliant with local guidelines										NKDA	nil	for the 1 week redose, scabies no longer apparent
NT	M	1055271	2017-08-28	2.17385	12	male	yes	yes	Abscess/boils/folliculitis	Trimethoprim-sulfamethoxazole (Bactrim)	PO	Remote area nurse (agency)	Suboptimal	Non-compliant with guidelines								yes		NKDA	nil	clindamycin and penicillin resistant MSSA and sensitive group A strep on micro.
NT	M	322543	2017-08-29	27.6824	42	female	yes	yes	Pneumonia: community acquired (CAP)	Roxithromycin	PO	Remote area nurse	Suboptimal	Non-compliant with guidelines	yes							yes		NKDA	nil	not collected
NT	M	401698	2017-08-29	45.18	57.8	female	yes	yes	Other: RHD	Benzathine penicillin	IM	Remote area nurse (agency)	Optimal	Compliant with local guidelines											nil	not collected
NT	M	546435	2017-08-29	1.66188	11.4	male	yes		Impetigo	Benzathine penicillin	IM	Remote area nurse (agency)	Optimal	Compliant with local guidelines										NKDA	nil	not collected
NT	M	546435	2017-08-29	1.66188	11.4	male	yes		Scabies	Permethrin	Top	Remote area nurse (agency)	Optimal	Compliant with local guidelines										NKDA	nil	not collected
NT	M	564124	2017-08-29	7.49624	21.9	male	yes	yes	Other	Amoxycillin	PO	Remote area nurse (agency)	Optimal	Compliant with local guidelines										NKDA	nil	not collected
NT	M	564722	2017-08-30	4.11225	16.6	female	yes	yes	Bronchiectasis	Azithromycin	PO	Remote area nurse (agency)	Optimal	Compliant with Therapeutic Guidelines										NKDA	nil	not collected
NT	M	1013437	2017-08-29	21.3333	58.8	male	yes	yes	Strongyloides	Ivermectin	PO	Remote area nurse (agency)	Suboptimal	Compliant with local guidelines					yes					NKDA	nil	not collected
NT	M	1042878	2017-08-29	8.52567	33.3	female	yes	yes	Ulcers (including pressure, venous and arterial)	Aciclovir	TOP	Remote area nurse (agency)	Optimal	Compliant with local guidelines										NKDA	nil	not collected
NT	M	1052065	2017-08-29	3.6386	14.7	male	yes	yes	Burns	Amoxycillin-clavulanate	PO	Remote area nurse (agency)	Adequate	No guidelines available			yes							NKDA	nil	not collected
NT	M	2343062	2017-08-29	74.924	60.1	female	no	yes	Pneumonia: community acquired (CAP)	Ceftriaxone	IV	Remote area nurse (agency)	Optimal	Compliant with local guidelines										NKDA	nil	not collected
NT	M	2343062	2017-08-29	74.924	60.1	female	no	yes	Pneumonia: community acquired (CAP)	Gentamicin	IV	Remote area nurse (agency)	Optimal	Compliant with local guidelines										NKDA	nil	not collected
NT	M	81633	2017-08-29	47.551	54.9	female	yes	yes	Other	Amoxycillin	PO	Staff medical officer	Inadequate	Non-compliant with guidelines			yes							NKDA	nil	not collected
NT	M	322231	2017-08-30	27.9425	89.8	female	yes	yes	Abscess/boils/folliculitis	Dicloxacillin	PO	Remote area nurse (agency)	Optimal	Compliant with local guidelines										NKDA	nil	not collected
NT	M	340208	2017-08-30	71.3292	56.6	female	yes	yes	Abscess/boils/folliculitis	Amoxycillin	PO	Remote area nurse (agency)	Optimal	Compliant with local guidelines										NKDA	nil	not collected
NT	M	501990	2017-08-30	66.0534	53.6	female	yes	yes	Burns	Trimethoprim-sulfamethoxazole (Bactrim)	PO	Remote area nurse (agency)	Adequate	No guidelines available										NKDA	nil	not collected
NT	M	519355	2017-08-30	46.5051	95	female	yes	yes	Urinary tract infection (UTI)	Trimethoprim	PO	Remote area nurse (agency)	Optimal	Compliant with local guidelines										NKDA	nil	Urine sent for MCS, nil positive micro, nil leukocytes
NT	M	520449	2017-08-30	28.2437	79	male	yes	yes	Other: RHD	Benzathine penicillin	IM	Remote area nurse (agency)	Optimal	Compliant with local guidelines										NKDA	nil	not collected
NT	M	546553	2017-08-30	0.804928	10.55	male	yes	yes	Bronchiectasis	Azithromycin	PO	Remote area nurse (agency)	Optimal	Compliant with Therapeutic Guidelines										NKDA	nil	not collected
NT	M	561642	2017-08-30	20.8049	46.4	female	yes	yes	Tonsillitis	Benzathine penicillin	IM	Remote area nurse (agency)	Optimal	Compliant with local guidelines										NKDA	nil	not collected
NT	M	562119	2017-08-30	17.8672	43.6	female	yes	yes	Other: RHD	Benzathine penicillin	IM	Remote area nurse	Optimal	Compliant with local guidelines										NKDA	nil	not collected
NT	M	564722	2017-08-30	4.11225	16.6	female	yes	yes	Bronchiectasis	Azithromycin	PO	Remote area nurse (agency)	Optimal	Compliant with Therapeutic Guidelines										NKDA	nil	not collected
NT	M	1048205	2017-08-30	5.54415	18.7	female	yes	yes	Impetigo	Benzathine penicillin	IM	Remote area nurse (agency)	Optimal	Compliant with local guidelines										NKDA	nil	throat swab sent to westerns for mumps PCR
NT	M	563633	2017-08-31	10.1574	38	male	yes	yes	Helminth infection	Albendazole	PO	Remote area nurse (agency)	Optimal	Compliant with local guidelines										NKDA	nil	not collected
NT	M	945281	2017-08-31	25.2019	68	male	yes	yes	Other: RHD	Benzathine penicillin	IM	Remote area nurse (agency)	Optimal	Compliant with local guidelines										NKDA	nil	not collected
NT	M	945281	2017-08-31	25.2019	68	male	yes	yes	Sinusitis	Amoxycillin	po	Remote area nurse (agency)	Optimal	Compliant with local guidelines										NKDA	nil	not collected
NT	M	1006765	2017-08-31	25.3443		female	yes	yes	Pharyngitis	Benzathine penicillin	IM	Remote area nurse (agency)	Optimal	Compliant with local guidelines										NKDA	nil	not collected
NT	M	1027646	2017-08-31	16.6571	57	male	yes	yes	Pneumonia: community acquired (CAP)	Ceftriaxone	IV	Staff medical officer	Adequate	Compliant with local guidelines									yes	NKDA	nil	viral PCR and blood culture negative
NT	M	1027646	2017-08-31	16.6571	57	male	yes	yes	Other: RHD	Benzathine penicillin	IM	Staff medical officer	Optimal	Compliant with local guidelines										NKDA	nil	viral PCR and blood culture negative
NT	M	514104	2017-09-01	33.8344	57	male	yes	yes	Surgical prophylaxis	Ciprofloxacin	TOP	Remote area nurse (agency)	Inadequate	Non-compliant with guidelines			yes							NKDA	nil	not collected
NT	M	934996	2017-09-01	51.5373	84.9	female	yes	yes	Abscess/boils/folliculitis	Amoxycillin-clavulanate	PO	Remote area nurse (agency)	Suboptimal	Non-compliant with guidelines								yes		Cephalosporins	nil	Micro swabs with fully sensitive group A strep after presentation
NT	M	523812	2017-09-02	35.3374	38.9	female	yes	yes	Urinary tract infection (UTI)	Trimethoprim	po	Remote area nurse (agency)	Optimal	Compliant with local guidelines											nil
NT	M	546469	2017-09-02	1.41547	10.4	male	yes	yes	Pneumonia: community acquired (CAP)	Procaine benzylpenicillin (Procaine penicillin)	IM	Remote area nurse (agency)	Adequate	Compliant with local guidelines										NKDA	nil	not collected
NT	M	2085692	2017-09-03	77.1745	63	male	yes	yes	Pneumonia: community acquired (CAP)	Procaine benzylpenicillin (Procaine penicillin)	IM	Remote area nurse (agency)	Optimal	Compliant with local guidelines										NKDA	nil	not collected
NT	M	947069	2017-09-03	24.386	81.8	female	yes	yes	Urinary tract infection (UTI)	Trimethoprim	po	Remote area nurse (agency)	Optimal	Compliant with local guidelines											nil	STI screen negative, Urine MCS negative
NT	M	1058584	2017-09-03	0.736482	10.3	male	yes	yes	Pneumonia: community acquired (CAP)	Procaine benzylpenicillin (Procaine penicillin)	IM	Remote area nurse (agency)	Optimal	Compliant with local guidelines										NKDA	nil	not collected
NT	J	218888	2017-08-29	47.7673	86.8	male	yes	no	Strongyloides	Albendazole	PO	Staff medical officer	Optimal	Directed therapy										NKDA	nil	Strongyloides serology positive
NT	J	246539	2017-08-29	48.6927	131	male	no	yes	Cellulitis/Erysipelas	Dicloxacillin	PO	Staff medical officer	Optimal	Compliant with Therapeutic Guidelines										NKDA	nil	not collected
NT	J	259260	2017-08-29	48.7255	73.5	female	yes	yes	Vulvovaginitis	Tinidazole	po	Staff medical officer	Optimal	Directed therapy										NKDA	nil	Trichomonas positive RNA on urine
NT	J	312182	2017-08-29	50.9979	59.1	female	yes	yes	Pneumonia: community acquired (CAP)	Amoxycillin-clavulanate	po	Remote area nurse (agency)	Optimal	Directed therapy										NKDA	Microbiologist	Moraxella catarrhalis sensitive to Augmentin on previous sputum
NT	J	419336	2017-08-29	64.1615	39.4	female	yes	yes	Pneumonia: community acquired (CAP)	Roxithromycin	PO	Remote area nurse (agency)	Suboptimal	Non-compliant with guidelines										NKDA	nil	not collected
NT	J	547233	2017-08-29	0.284736	6.22	female	yes	yes	Abscess/boils/folliculitis	Trimethoprim-sulfamethoxazole (Bactrim)	PO	Remote area nurse	Optimal	Compliant with local guidelines										NKDA	nil	Skin swab shows mixed culture with MSSA, Group G strep and Corynebacterium
NT	J	1006390	2017-08-29	25.6016	86.4	female	yes	yes	Abscess/boils/folliculitis	Procaine benzylpenicillin (Procaine penicillin)	IM	Remote area nurse (agency)	Inadequate	Non-compliant with guidelines										NKDA	General practitioner	not collected
NT	J	1007774	2017-08-29	24.5996	111.9	female	yes	yes	Other: RHD	Benzathine penicillin	IM	Remote area nurse	Optimal	Compliant with local guidelines										NKDA	nil
NT	J	1009256	2017-08-29	24.2628		female	yes	yes	Abscess/boils/folliculitis	Dicloxacillin	PO	Remote area nurse	Optimal	Compliant with local guidelines										NKDA	nil
NT	J	1014623	2017-08-29	20.5038		female	yes	yes	Urinary tract infection (UTI)	Cefalexin	PO	Staff medical officer	Suboptimal	Non-compliant with guidelines											nil	Urine for MCS negative (nil leuks, nil micro)
NT	J	1014882	2017-08-29	20.3422		female	yes	yes	Other: RHD	Benzathine penicillin	IM	Remote area nurse	Optimal	Compliant with local guidelines										NKDA	nil
NT	J	1020081	2017-08-29	19.5236	71.3	female	yes	yes	Scabies	Permethrin	top	Remote area nurse (agency)	Optimal	Compliant with local guidelines										NKDA	nil
NT	J	1027168	2017-08-29	16.909	47.6	female	yes	yes	Helminth infection	Albendazole	po	Remote area nurse	Optimal	Compliant with local guidelines										NKDA	nil
NT	J	1031184	2017-08-29	15.6988	81.4	female	yes	yes	Other: RHD	Benzathine penicillin	IM	Remote area nurse	Optimal	Compliant with local guidelines										NKDA	nil
NT	J	1036744	2017-08-29	12.1342	34.8	female	yes	yes	Impetigo	Benzathine penicillin	im	Remote area nurse (agency)	Optimal	Compliant with local guidelines										NKDA	nil
NT	J	1036744	2017-08-29	12.1342	34.8	female	yes	yes	Tinea	Miconazole	TOP	Remote area nurse (agency)	Optimal	Compliant with local guidelines										NKDA	nil
NT	J	1036744	2017-08-29	12.1342	34.8	female	yes	yes	Tinea	Ketoconazole	TOP	Remote area nurse (agency)	Optimal	No guidelines available										NKDA	nil
NT	J	1037053	2017-08-29	11.9535		female	yes	yes	Tinea	Miconazole	TOP	Remote area nurse (agency)	Optimal	Compliant with local guidelines										NKDA	nil
NT	J	1037514	2017-08-29	11.6605	26.5	female	yes	yes	Tinea	Terbinafine	po	Staff medical officer	Optimal	Compliant with local guidelines										NKDA	nil
NT	J	1037514	2017-08-29	11.6605	26.5	female	yes	yes	Helminth infection	Albendazole	po	Staff medical officer	Optimal	Compliant with local guidelines										NKDA	nil
NT	J	1037601	2017-08-29	11.54	26.4	female	yes	yes	Helminth infection	Albendazole	po	Staff medical officer	Optimal	Compliant with local guidelines										NKDA	nil
NT	J	1040625	2017-08-29	9.80698	19.4	female	yes	yes	Impetigo	Benzathine penicillin	IM	Remote area nurse (agency)	Optimal	Compliant with local guidelines										NKDA	nil
NT	J	1041509	2017-08-29	9.31964	53.6	male	yes	yes	Other: RHD	Benzathine penicillin	IM	Remote area nurse	Optimal	Compliant with local guidelines										NKDA	nil
NT	J	1044238	2017-08-29	7.69884	23.8	female	yes	yes	Helminth infection	Albendazole	PO	Remote area nurse (agency)	Optimal	Compliant with local guidelines										NKDA	nil
NT	J	1057095	2017-08-29	1.05407	9.45	female	yes	yes	Helminth infection	Albendazole	PO	Registered nurse	Optimal	Compliant with local guidelines										NKDA	nil
NT	J	1059042	2017-08-29	0.249144	6.51	female	yes	yes	Tinea	Miconazole	TOP	Registered nurse	Optimal	Compliant with local guidelines										NKDA	nil
NT	J	101338	2017-08-31	43.7673	80.8	female	yes	yes	Urinary tract infection (UTI)	Trimethoprim	PO	Remote area nurse (agency)	Optimal	Compliant with local guidelines										NKDA	nil	Urine for MCS collected with multi-resistant enterobacter cloacae, nil leuks on urine but clinic notes state last urine leuks ++ so not inappropriate in context
NT	J	121189	2017-08-31	42.3956	62.5	female	yes	yes	Other: RHD	Benzathine penicillin	IM	Remote area nurse	Optimal	Compliant with local guidelines										NKDA	nil
NT	J	121189	2017-08-31	42.3956	62.5	female	yes	yes	Surgical prophylaxis	Clindamycin	PO	Dentist	Inadequate	Non-compliant with guidelines			yes					yes		NKDA	nil
NT	J	314369	2017-08-31	49.8234	77	female	yes	yes	Scabies	Permethrin	TOP	Remote area nurse (agency)	Optimal	Compliant with local guidelines										NKDA	nil
NT	J	383461	2017-08-31	48.1971	54	male	yes	no	Vulvovaginitis	Tinidazole	PO	Staff medical officer	Optimal	Directed therapy										NKDA	nil	Trichomonas positive PCR on previous clinic admission
NT	H	699902	2017-08-29	28.1314	75.1	male	yes	yes	Abscess/boils/folliculitis	Cefalexin	PO	Casual rural practitioner	Suboptimal	Non-compliant with guidelines			yes					yes		NKDA	nil
NT	H	1009290	2017-08-29	24.2355	80	male	yes	yes	Oral candidiasis	Nystatin	PO	Remote area nurse (agency)	Optimal	Compliant with Therapeutic Guidelines										NKDA	nil
NT	H	1037983	2017-08-29	11.0582		male	yes	yes	Other: RHD	Benzathine penicillin	IM	Remote area nurse (agency)	Optimal	Compliant with local guidelines										NKDA	nil
NT	H	1045357	2017-08-29	7.14579	21.4	male	yes	yes	Trauma (includes wound)	Trimethoprim-sulfamethoxazole (Bactrim)	PO	Staff medical officer	Suboptimal	Non-compliant with guidelines						yes			yes	NKDA	nil
NT	H	1052621	2017-08-29	3.39767	16.7	male	yes	yes	Impetigo	Trimethoprim-sulfamethoxazole (Bactrim)	PO	Remote area nurse	Optimal	Compliant with local guidelines										NKDA	nil
NT	H	1053047	2017-08-29	3.2115	18.2	male	yes	yes	Otitis media	Trimethoprim-sulfamethoxazole (Bactrim)	PO	Casual rural practitioner	Optimal	No guidelines available										NKDA	nil
NT	H	1053636	2017-08-29	2.92402	13	female	yes	yes	Pneumonia: community acquired (CAP)	Amoxycillin-clavulanate	PO	A&TSI health worker	Suboptimal	Non-compliant with guidelines								yes		NKDA	Rural medical practitioner
NT	H	1056134	2017-08-29	1.77413	10.3	female	yes	yes	Pneumonia: community acquired (CAP)	Amoxycillin-clavulanate	PO	A&TSI health worker	Suboptimal	Non-compliant with guidelines			yes							NKDA	Rural medical practitioner
NT	H	1057243	2017-08-29	1.10883	10.8	female	yes	yes	Otitis media	Amoxycillin	PO	Visiting specialist	Optimal	Compliant with local guidelines										NKDA	nil
NT	H	1057243	2017-08-29	1.10883	10.8	female	yes	yes	Otitis media	Ciprofloxacin	top	Visiting specialist	Optimal	Compliant with local guidelines										NKDA	nil
NT	H	1057933	2017-08-29	0.81588	9.19	female	yes	yes	Abscess/boils/folliculitis	Trimethoprim-sulfamethoxazole (Bactrim)	PO	Casual rural practitioner	Adequate	Non-compliant with guidelines										NKDA	nil	Strep Milleri (sensitive) on micro
NT	H	68323	2017-08-30	48.7639		female	yes	yes	Pharyngitis	Benzathine penicillin	IM	A&TSI health worker	Optimal	Compliant with local guidelines										NKDA	nil
NT	H	85616	2017-08-30	47.2471		female	yes	yes	Chronic obstructive pulmonary disease (COPD): infective exacerbation	Amoxycillin	po	Remote area nurse (agency)	Optimal	Compliant with local guidelines										NKDA	nil
NT	H	105953	2017-08-30	45.3032		female	yes	yes	Trauma (includes wound)	Trimethoprim-sulfamethoxazole (Bactrim)	PO	Remote area nurse	Suboptimal	Non-compliant with guidelines								yes		NKDA	Rural medical practitioner
QLD	B	B01	2018-06-06	9	32.9	male	yes	yes	Otitis media	Amoxycillin	PO	Staff medical officer	Suboptimal	Non-compliant with guidelines					yes		yes			NKDA	nil	not collected
QLD	B	B02	2018-06-06	11	27.2	male	yes	yes	Cellulitis/Erysipelas	Trimethoprim-sulfamethoxazole (Bactrim)	PO	Staff medical officer	Suboptimal	Non-compliant with guidelines					yes			yes		NKDA	nil	not collected
QLD	B	B03	2018-06-06	46		female	yes	yes	Cutaneous and mucosal candidiasis	Miconazole	TOP	Remote area nurse	Optimal	Compliant with local guidelines										NKDA	nil	not collected
QLD	B	B04	2018-06-06	59		male	no	yes	Other: Marine sting	Trimethoprim-sulfamethoxazole (Bactrim)	PO	Staff medical officer	Inadequate	Non-compliant with guidelines			yes							NKDA	nil	not collected
QLD	B	B04	2018-06-06	59		male	no	yes	Other: Marine sting	Doxycycline	PO	Staff medical officer	Inadequate	Non-compliant with guidelines			yes							NKDA	nil	not collected
QLD	B	B05	2018-06-06	0.92		male	yes	yes	Pneumonia: community acquired (CAP)	Amoxycillin	PO	Staff medical officer	Inadequate	Non-compliant with guidelines				yes					yes	NKDA	nil	not collected
QLD	B	B06	2018-06-06	56		male	yes	yes	Cellulitis/Erysipelas	Cefazolin	IV	Staff medical officer	Optimal	Compliant with Therapeutic Guidelines										NKDA	nil	Swab 5/6 MSSA, Strep. pyrogenes
QLD	B	B06	2018-06-06	56		male	yes	yes	Cellulitis/Erysipelas	Trimethoprim-sulfamethoxazole (Bactrim)	PO	Staff medical officer	Adequate	Non-compliant with guidelines								yes		NKDA	nil	Swab 5/6 MSSA, Strep. pyrogenes
QLD	B	B07	2018-06-07	5		female	yes	yes	Asthma: infective exacerbation	Amoxycillin	PO	Remote area nurse	Inadequate	Non-compliant with guidelines			yes							NKDA	nil	not collected
QLD	B	B08	2018-06-07	29		male	yes	yes	Tonsillitis	Benzathine penicillin	IM	Remote area nurse	Optimal	Compliant with local guidelines										NKDA	nil	not collected
QLD	B	B09	2018-06-07	2		female	yes	no	Pharyngitis	Phenoxymethylpenicillin (Penicillin V)	PO	Remote area nurse	Optimal	Compliant with local guidelines										NKDA	nil	not collected
QLD	B	B10	2018-06-08	10		female	yes	yes	Other: RHD	Benzathine penicillin	IM	Staff medical officer	Optimal	Directed therapy										NKDA	nil	not collected
QLD	B	B11	2018-06-08	19		male	yes	yes	Other: RHD	Benzathine penicillin	IM	Staff medical officer	Optimal	Directed therapy										NKDA	nil	not collected
QLD	B	B12	2018-06-08	83		male	yes	yes	Abscess/boils/folliculitis	Trimethoprim-sulfamethoxazole (Bactrim)	PO	Remote area nurse	Adequate	Non-compliant with guidelines										NKDA	nil	not collected
QLD	B	B13	2018-06-07	57		male	no	yes	Trauma (includes wound)	Trimethoprim-sulfamethoxazole (Bactrim)	PO	Remote area nurse	Inadequate	Non-compliant with guidelines									yes	NKDA	nil	Swab MSSA, Strep. pyrogenes
QLD	B	B14	2018-06-08	2		female	yes	yes	Abscess/boils/folliculitis	Trimethoprim-sulfamethoxazole (Bactrim)	PO	Staff medical officer	Inadequate	Non-compliant with guidelines					yes					NKDA	nil	not collected
QLD	B	B15	2018-06-08	27		female	yes	no	Other: RHD	Benzathine penicillin	IM	Staff medical officer	Optimal	Directed therapy										NKDA	nil	not collected
QLD	B	B16	2018-06-08	66		female	yes	yes	Other: UTI & Skin infection	Trimethoprim-sulfamethoxazole (Bactrim)	PO	Staff medical officer	Adequate	No guidelines available										NKDA	nil	urine - contamination
QLD	B	B17	2018-06-11	48		male	yes	yes	Abscess/boils/folliculitis	Trimethoprim-sulfamethoxazole (Bactrim)	PO	Staff medical officer	Optimal	Compliant with Therapeutic Guidelines										Tetracyclines	nil	not collected
QLD	B	B18	2018-06-11	25		male	yes	yes	Tonsillitis	Benzathine penicillin	IM	Remote area nurse	Optimal	Compliant with local guidelines										NKDA	nil	not collected
QLD	B	B19	2018-06-11	1	10.8	male	yes	yes	Otitis media	Amoxycillin	PO	Staff medical officer	Inadequate	Non-compliant with guidelines					yes					NKDA	nil	not collected
QLD	B	B20	2018-06-11	7	27.1	male	no	yes	Impetigo	Trimethoprim-sulfamethoxazole (Bactrim)	PO	Remote area nurse	Inadequate	Non-compliant with guidelines					yes					NKDA	nil	not collected
QLD	B	B21	2018-06-11	4	26.6	male	yes	yes	Trauma (includes wound)	Trimethoprim-sulfamethoxazole (Bactrim)	PO	Staff medical officer	Inadequate	Non-compliant with guidelines			yes		yes					NKDA	nil	not collected
QLD	B	B22	2018-06-11	9	29.1	male	yes	yes	Asthma: infective exacerbation	Amoxycillin	PO	Staff medical officer	Inadequate	Non-compliant with guidelines			yes							NKDA	nil	not collected
QLD	B	B23	2018-06-11	51		male	yes	yes	Other: Dental pain	Amoxycillin-clavulanate	PO	Staff medical officer	Inadequate	Non-compliant with guidelines			yes							Cephalosporins	nil	not collected
QLD	B	B24	2018-06-12	2		female	yes	yes	Conjunctivitis	Chloramphenicol	TOP	Staff medical officer	Adequate	Non-compliant with guidelines					yes					NKDA	nil	not collected
QLD	B	B25	2018-06-12	23		female	yes	yes	Chlamydia	Azithromycin	PO	Remote area nurse	Optimal	Directed therapy										NKDA	nil	Urine 4/6 - C.trachomatis
QLD	B	B26	2018-06-12	3	15.4	male	yes	yes	Otitis media	Amoxycillin	PO	Staff medical officer	Optimal	Compliant with Therapeutic Guidelines										NKDA	nil	not collected
QLD	B	B27	2018-06-12	39		female	yes	yes	Other: RHD	Benzathine penicillin	IM	Staff medical officer	Inadequate	Non-compliant with guidelines			yes							NKDA	nil	not collected
QLD	B	B28	2018-06-13	2	11.8	female	yes	yes	Pharyngitis	Phenoxymethylpenicillin (Penicillin V)	PO	Remote area nurse	Optimal	Compliant with local guidelines										NKDA	nil	not collected
QLD	B	B29	2018-06-13	1.75	11	male	yes	yes	Tonsillitis	Benzathine penicillin	IM	Staff medical officer	Optimal	Compliant with Therapeutic Guidelines										NKDA	nil	Swab - no strep isolated
QLD	B	B29	2018-06-13	1.75	11	male	yes	yes	Tonsillitis	Amoxycillin	PO	Staff medical officer	Inadequate	Non-compliant with guidelines					yes			yes		NKDA	nil	Swab - no strep isolated
QLD	B	B30	2018-06-13	32		male	no	yes	Impetigo	Trimethoprim-sulfamethoxazole (Bactrim)	PO	Remote area nurse	Optimal	Compliant with local guidelines										NKDA	nil	Swab MSSA
QLD	B	B30	2018-06-13	32		male	no	yes	Impetigo	Miconazole	TOP	Remote area nurse	Inadequate	Non-compliant with guidelines			yes							NKDA	nil	Swab MSSA
QLD	B	B31	2018-06-14	73	103	male	yes	no	Cystitis	Trimethoprim	PO	Staff medical officer	Inadequate	Non-compliant with guidelines			yes				yes			NKDA	nil	Urine - NAD
QLD	B	B32	2018-06-14	36		male	yes	yes	Chlamydia	Azithromycin	PO	Remote area nurse	Optimal	Directed therapy										NKDA	nil	Urine - NAD
QLD	G	H01	2018-05-16	26	73.1	female	yes	yes	Tonsillitis	Benzathine penicillin	IM	Staff medical officer	Optimal	Compliant with Therapeutic Guidelines										NKDA	nil	not collected
QLD	G	H02	2018-05-18	27		male	yes	yes	Cellulitis/Erysipelas	Trimethoprim-sulfamethoxazole (Bactrim)	PO	Staff medical officer	Adequate	Non-compliant with guidelines								yes		NKDA	nil	MSSA & GAS
QLD	G	H03	2018-05-18	8	20	female	yes	yes	Pharyngitis	Phenoxymethylpenicillin (Penicillin V)	PO	Staff medical officer	Adequate	Non-compliant with guidelines					yes					NKDA	nil	not collected
QLD	G	H04	2018-05-21	62		male	no	yes	Cellulitis/Erysipelas	Trimethoprim-sulfamethoxazole (Bactrim)	PO	Staff medical officer	Adequate	Non-compliant with guidelines								yes		NKDA	nil	Enterobacter cloacae
QLD	G	H05	2018-05-21	34		female	yes	yes	Other: RHD	Benzathine penicillin	IM	Staff medical officer	Optimal	Directed therapy										NKDA	nil	not collected
QLD	G	H06	2018-05-21	8	34	female	yes	yes	Tonsillitis	Benzathine penicillin	IM	Staff medical officer	Optimal	Compliant with Therapeutic Guidelines										NKDA	nil	not collected
QLD	G	H07	2018-05-22	45		female	yes	yes	Candidiasis	Clotrimazole	TOP	Staff medical officer	Optimal	Compliant with Therapeutic Guidelines										NKDA	nil	not collected
QLD	G	H08	2018-05-22	22		female	yes	yes	Vulvovaginitis	Metronidazole	PO	Staff medical officer	Optimal	Directed therapy										NKDA	nil	Urine - C. trochomatis & T. vaginalis
QLD	G	H08	2018-05-22	22		female	yes	yes	Chlamydia	Azithromycin	PO	Staff medical officer	Optimal	Directed therapy										NKDA	nil	Urine - C. trochomatis & T. vaginalis
QLD	G	H09	2018-05-22	7	23.6	male	yes	yes	Abscess/boils/folliculitis	Trimethoprim-sulfamethoxazole (Bactrim)	PO	Staff medical officer	Optimal	Compliant with Therapeutic Guidelines										NKDA	nil	MSSA & GAS
QLD	G	H10	2018-05-23	7	26.6	male	yes	yes	Otitis media	Amoxycillin	PO	Staff medical officer	Inadequate	Non-compliant with guidelines					yes		yes			NKDA	nil	not collected
QLD	G	H10	2018-05-23	7	26.6	male	yes	yes	Otitis media	Ciprofloxacin	TOP	Staff medical officer	Suboptimal	Non-compliant with guidelines								yes		NKDA	nil	not collected
QLD	G	H11	2018-05-23	9	52.3	male	unknown	yes	Orbital/periorbital cellulitis	Flucloxacillin	PO	Staff medical officer	Adequate	Non-compliant with guidelines							yes			NKDA	nil	MSSA
QLD	G	H12	2018-05-24	45	140.8	female	yes	yes	Trauma (includes wound)	Trimethoprim-sulfamethoxazole (Bactrim)	PO	Staff medical officer	Inadequate	Non-compliant with guidelines			yes							NKDA	nil	MSSA & Strep
QLD	G	H13	2018-05-25	9	29.5	female	yes	yes	Abscess/boils/folliculitis	Trimethoprim-sulfamethoxazole (Bactrim)	PO	Staff medical officer	Optimal	Compliant with Therapeutic Guidelines										NKDA	nil	MRSA & Strep
QLD	G	H14	2018-05-28	28		female	yes	yes	Candidiasis	Clotrimazole	TOP	Registered nurse	Optimal	Compliant with Therapeutic Guidelines										NKDA	nil	not collected
QLD	G	H15	2018-05-28	54	106.3	female	no	yes	Pneumonia: community acquired (CAP)	Amoxycillin	PO	Staff medical officer	Inadequate	Non-compliant with guidelines			yes							NKDA	nil	not collected
QLD	G	H16	2018-05-28	28	63.7	female	unknown	yes	Diarrhoea	Metronidazole	PO	Staff medical officer	Suboptimal	Non-compliant with guidelines							yes			NKDA	nil	not collected
QLD	G	H16	2018-05-28	28	63.7	female	unknown	yes	Diarrhoea	Metronidazole	PO	Staff medical officer	Optimal	Compliant with Therapeutic Guidelines										NKDA	nil	Stool NAD
QLD	G	H17	2018-05-29	17	132.7	male	yes	yes	Pharyngitis	Phenoxymethylpenicillin (Penicillin V)	PO	Staff medical officer	Optimal	Compliant with Therapeutic Guidelines										NKDA	nil	not collected
QLD	G	H18	2018-05-30	30		female	yes	yes	Pelvic inflammatory disease (PID)	Metronidazole	PO	Staff medical officer	Optimal	Compliant with Therapeutic Guidelines										NKDA	nil	Pelvic swab & urine NAD
QLD	G	H18	2018-05-30	30		female	yes	yes	Pelvic inflammatory disease (PID)	Ceftriaxone	IM	Staff medical officer	Optimal	Compliant with Therapeutic Guidelines										NKDA	nil	Pelvic swab & urine NAD
QLD	G	H18	2018-05-30	30		female	yes	yes	Pelvic inflammatory disease (PID)	Azithromycin	PO	Staff medical officer	Optimal	Compliant with Therapeutic Guidelines										NKDA	nil	Pelvic swab & urine NAD
QLD	G	H19	2018-05-30	21		female	yes	yes	Other: RHD	Benzathine penicillin	IM	Staff medical officer	Optimal	Directed therapy										NKDA	nil	not collected
QLD	G	H20	2018-05-31	22		female	yes	yes	Cutaneous and mucosal candidiasis	Miconazole	TOP	Registered nurse	Optimal	Compliant with local guidelines										NKDA	nil	not collected
QLD	G	H21	2018-05-31	43		female	yes	yes	Cystitis	Trimethoprim	PO	Staff medical officer	Adequate	Non-compliant with guidelines						yes				NKDA	nil	Urine - E.coli r) amp, cfz
QLD	G	H22	2018-06-01	17		female	no	yes	Tonsillitis	Benzathine penicillin	IM	Staff medical officer	Optimal	Compliant with Therapeutic Guidelines										NKDA	nil	not collected
QLD	G	H22	2018-06-01	17		female	no	yes	Tonsillitis	Phenoxymethylpenicillin (Penicillin V)	PO	Staff medical officer	Suboptimal	Non-compliant with guidelines					yes	yes				NKDA	nil	not collected
QLD	G	H23	2018-06-01	5		male	unknown	yes	Dermatophytosis	Miconazole	TOP	Staff medical officer	Adequate	Non-compliant with guidelines										NKDA	nil	not collected
QLD	G	H24	2018-06-04	14		male	yes	yes	Conjunctivitis	Chloramphenicol	TOP	Staff medical officer	Optimal	Compliant with Therapeutic Guidelines										NKDA	nil	not collected
QLD	G	H25	2018-06-05	51	120	male	unknown	yes	Conjunctivitis	Chloramphenicol	TOP	Staff medical officer	Optimal	Compliant with Therapeutic Guidelines										NKDA	nil	Swab - Haemophilus influenzae
QLD	G	H26	2018-06-06	21		female	yes	yes	Other: RHD	Benzathine penicillin	IM	Staff medical officer	Optimal	Directed therapy										NKDA	nil	not collected
QLD	G	H27	2018-06-06	23		female	yes	yes	Other: RHD	Benzathine penicillin	IM	Staff medical officer	Optimal	Directed therapy										NKDA	nil	not collected
QLD	G	H28	2018-06-06	28		female	unknown	yes	Cystitis	Trimethoprim	PO	Remote area nurse	Optimal	Compliant with local guidelines										NKDA	nil	Urine - mixed skin flora, leucs 90, no pathogens
QLD	G	H28	2018-06-06	28		female	unknown	yes	Candidiasis	Clotrimazole	TOP	Remote area nurse	Not assessable	Not assessable										NKDA	nil	Urine - mixed skin flora, leucs 90, no pathogens
QLD	G	H29	2018-06-07	3	13.7	female	yes	yes	Bites and clenched fist	Amoxycillin-clavulanate	PO	Remote area nurse	Optimal	Compliant with local guidelines										NKDA	nil	not collected
QLD	G	H30	2018-05-10	12		male	yes	yes	Other: RHD	Benzathine penicillin	IM	Staff medical officer	Optimal	Directed therapy										NKDA	nil	not collected
QLD	G	H31	2018-06-11	65	90	male	unknown	yes	Other: Dental pain	Amoxycillin	PO	Staff medical officer	Inadequate	Non-compliant with guidelines			yes							NKDA	nil	not collected
QLD	G	H32	2018-06-12	18		female	yes	yes	Cellulitis/Erysipelas	Trimethoprim-sulfamethoxazole (Bactrim)	PO	Staff medical officer	Adequate	Non-compliant with guidelines								yes		NKDA	nil	MSSA & GAS
QLD	G	H33	2018-06-15	2	13	male	yes	yes	Impetigo	Phenoxymethylpenicillin (Penicillin V)	PO	Remote area nurse	Inadequate	Non-compliant with guidelines					yes				yes	NKDA	nil	MSSA & GAS
QLD	G	H34	2018-06-15	21		male	yes	yes	Chlamydia	Azithromycin	PO	Remote area nurse	Optimal	Directed therapy										NKDA	nil	not collected
QLD	G	H34	2018-06-15	21		male	yes	yes	Chlamydia	Ceftriaxone	IM	Remote area nurse	Suboptimal	Non-compliant with guidelines		yes						yes		NKDA	nil	not collected
QLD	G	H35	2018-06-15	55		female	yes	yes	Abscess (dental)	Amoxycillin-clavulanate	PO	Remote area nurse	Adequate	Compliant with local guidelines								yes		NKDA	nil	not collected
QLD	G	H36	2018-06-15	20	117.5	female	yes	yes	Chlamydia	Azithromycin	PO	Remote area nurse	Optimal	Directed therapy										NKDA	nil	not collected
QLD	G	H36	2018-06-15	20	117.5	female	yes	yes	Chlamydia	Ceftriaxone	IM	Remote area nurse	Suboptimal	Non-compliant with guidelines		yes						yes		NKDA	nil	not collected
QLD	I	K01	2018-05-24	64	56	female	yes	yes	Abscess/boils/folliculitis	Cefalexin	PO	Contracted medical officer	Inadequate	Non-compliant with guidelines									yes	NKDA	nil	not collected
QLD	I	K02	2018-05-25	12	26	male	yes	yes	Bites and clenched fist	Clindamycin	PO	Contracted medical officer	Adequate	Directed therapy						yes				NKDA	nil	Swab (17/5) - MRSA & MSSA & GAS
QLD	I	K03	2018-05-25	10	28	male	yes	yes	Otitis media	Amoxycillin	PO	Contracted medical officer	Inadequate	Non-compliant with guidelines					yes					NKDA	nil	not collected
QLD	I	K04	2018-05-27	5	13.9	male	yes	yes	Cellulitis/Erysipelas	Flucloxacillin	PO	Contracted medical officer	Suboptimal	Non-compliant with guidelines					yes					NKDA	nil	Swab - strep
QLD	I	K05	2018-05-29	23	86.3	female	yes	no	Abscess (dental)	Amoxycillin	PO	Visiting specialist	Optimal	Compliant with Therapeutic Guidelines										NKDA	nil	not collected
QLD	I	K05	2018-05-29	23	86.3	female	yes	no	Abscess (dental)	Amoxycillin	PO	Visiting specialist	Inadequate	Non-compliant with guidelines					yes					NKDA	nil	not collected
QLD	I	K06	2018-05-29	71		female	no	yes	Trauma (includes wound)	Trimethoprim-sulfamethoxazole (Bactrim)	PO	Contracted medical officer	Inadequate	Non-compliant with guidelines									yes	NKDA	nil	not collected
QLD	I	K07	2018-05-29	19		female	yes	no	Conjunctivitis	Chloramphenicol	TOP	Contracted medical officer	Adequate	Non-compliant with guidelines					yes					NKDA	nil	not collected
QLD	I	K08	2018-05-29	23		male	yes	yes	Chlamydia	Azithromycin	PO	Contracted medical officer	Optimal	Directed therapy										NKDA	nil	Urine - C.trachomatis
QLD	I	K09	2018-05-28	50		male	yes	yes	Abscess/boils/folliculitis	Trimethoprim-sulfamethoxazole (Bactrim)	PO	Contracted medical officer	Suboptimal	Directed therapy					yes	yes				Penicillin	nil	not collected
QLD	I	K10	2018-05-29	53		female	yes	yes	Cystitis	Trimethoprim	PO	Contracted medical officer	Adequate	Non-compliant with guidelines						yes				NKDA	nil	Urine - NAD
QLD	I	K11	2018-05-30	70		male	unknown	yes	Diverticulitis	Trimethoprim-sulfamethoxazole (Bactrim)	PO	Contracted medical officer	Adequate	Non-compliant with guidelines										NKDA	nil	not collected
QLD	I	K11	2018-05-30	70		male	unknown	yes	Diverticulitis	Metronidazole	PO	Contracted medical officer	Adequate	Non-compliant with guidelines										NKDA	nil	not collected
QLD	I	K12	2018-05-30	46		male	yes	no	Abscess (dental)	Amoxycillin	PO	Visiting specialist	Suboptimal	Non-compliant with guidelines					yes					NKDA	nil	not collected
QLD	I	K12	2018-05-30	46		male	yes	no	Abscess (dental)	Amoxycillin	PO	Visiting specialist	Inadequate	Non-compliant with guidelines					yes		yes			NKDA	nil	not collected
QLD	I	K12	2018-05-30	46		male	yes	no	Abscess (dental)	Clindamycin	PO	Visiting specialist	Inadequate	Non-compliant with guidelines							yes			NKDA	nil	not collected
QLD	I	K12	2018-05-30	46		male	yes	no	Abscess (dental)	Clindamycin	PO	Visiting specialist	Inadequate	Non-compliant with guidelines					yes		yes			NKDA	nil	not collected
QLD	I	K13	2018-05-31	7		female	yes	yes	Impetigo	Benzathine penicillin	IM	Contracted medical officer	Not assessable	Not assessable										NKDA	nil	not collected
QLD	I	K14	2018-06-01	54		female	yes	yes	Other: RHD	Benzathine penicillin	IM	Contracted medical officer	Optimal	Directed therapy										NKDA	nil	not collected
QLD	I	K15	2018-06-01	48		male	yes	yes	Trauma (includes wound)	Trimethoprim-sulfamethoxazole (Bactrim)	PO	Contracted medical officer	Inadequate	Non-compliant with guidelines									yes	Penicillin	nil	Swab - MSSA
QLD	I	K16	2018-06-02	39		female	yes	yes	Abscess (dental)	Amoxycillin	PO	Contracted medical officer	Optimal	Compliant with Therapeutic Guidelines										NKDA	nil	not collected
QLD	I	K17	2018-06-03	47		male	yes	yes	Epididymo-orchitis	Amoxycillin	PO	Contracted medical officer	Inadequate	Non-compliant with guidelines					yes				yes	NKDA	nil	not collected
QLD	I	K18	2018-06-04	12		female	yes	yes	Stye (external hordeolum)	Chloramphenicol	TOP	Contracted medical officer	Inadequate	Non-compliant with guidelines			yes							NKDA	nil	not collected
QLD	I	K19	2018-06-04	23		female	yes	yes	Orbital/periorbital cellulitis	Benzathine penicillin	IM	Registered nurse	Inadequate	Non-compliant with guidelines				yes					yes	NKDA	nil	not collected
QLD	I	K20	2018-06-04	30		female	yes	yes	Impetigo	Flucloxacillin	PO	Contracted medical officer	Inadequate	Non-compliant with guidelines									yes	NKDA	nil	not collected
QLD	I	K20	2018-06-04	30		female	yes	yes	Lice	Permethrin	TOP	Contracted medical officer	Optimal	Compliant with Therapeutic Guidelines										NKDA	nil	not collected
QLD	I	K21	2018-06-05	7	19.2	male	yes	yes	Scabies	Permethrin	TOP	Registered nurse	Optimal	Compliant with local guidelines										NKDA	nil	not collected
QLD	I	K22	2018-06-05	10	33.6	female	yes	yes	Scabies	Permethrin	TOP	Registered nurse	Optimal	Compliant with local guidelines										NKDA	nil	not collected
QLD	I	K23	2018-06-05	12	34.1	male	yes	yes	Scabies	Permethrin	TOP	Registered nurse	Optimal	Compliant with local guidelines										NKDA	nil	not collected
QLD	I	K24	2018-06-05	24	69	female	yes	yes	Impetigo	Benzathine penicillin	IM	Contracted medical officer	Optimal	Compliant with Therapeutic Guidelines										NKDA	nil	not collected
QLD	I	K25	2018-06-05	8	25.8	male	yes	yes	Impetigo	Benzathine penicillin	IM	Registered nurse	Optimal	Compliant with local guidelines										NKDA	nil	not collected
QLD	I	K25	2018-06-05	8	25.8	male	yes	yes	Scabies	Permethrin	TOP	Registered nurse	Optimal	Compliant with local guidelines										NKDA	nil	not collected
QLD	I	K26	2018-06-04	46		female	yes	yes	Dermatophytosis	Miconazole	TOP	Contracted medical officer	Adequate	Non-compliant with guidelines										NKDA	nil	not collected
QLD	I	K27	2018-06-07	26		female	yes	yes	Abscess/boils/folliculitis	Amoxycillin-clavulanate	PO	Contracted medical officer	Inadequate	Non-compliant with guidelines									yes	NKDA	nil	Swab 5/6 - nil record
QLD	I	K28	2018-06-07	32	53	female	yes	yes	Impetigo	Amoxycillin-clavulanate	PO	Contracted medical officer	Inadequate	Non-compliant with guidelines									yes	NKDA	nil	Swab - Strep (shin), MSSA & strep (buttock)
QLD	I	K28	2018-06-07	32	53	female	yes	yes	Scabies	Ivermectin	PO	Contracted medical officer	Inadequate	Non-compliant with guidelines					yes		yes			NKDA	nil	Swab - Strep (shin), MSSA & strep (buttock)
QLD	I	K29	2018-06-08	1.33	11.7	female	unknown	yes	Cutaneous and mucosal candidiasis	Miconazole	TOP	Registered nurse	Inadequate	Non-compliant with guidelines							yes			NKDA	nil	not collected
QLD	I	K30	2018-06-08	59		female	yes	yes	Cystitis	Trimethoprim	PO	Contracted medical officer	Optimal	Compliant with Therapeutic Guidelines										NKDA	nil	Urine - NAD
QLD	I	K31	2018-06-09	4	16.5	female	yes	yes	Pneumonia: community acquired (CAP)	Amoxycillin	PO	Contracted medical officer	Inadequate	Non-compliant with guidelines					yes					NKDA	nil	not collected
QLD	I	K32	2018-06-09	34		male	yes	yes	Trauma (includes wound)	Ceftriaxone	IV	Contracted medical officer	Inadequate	Non-compliant with guidelines									yes	NKDA	nil	not collected
QLD	I	K33	2018-06-09	44	43.4	female	yes	yes	Peritonitis: dialysis associated	Vancomycin	PD	Contracted medical officer	Adequate	Non-compliant with guidelines					yes					NKDA	nil	PD fluid - Strep. Pyogenes
QLD	I	K33	2018-06-09	44	43.4	female	yes	yes	Peritonitis: dialysis associated	Ceftriaxone	IV	Contracted medical officer	Suboptimal	Non-compliant with guidelines								yes		NKDA	nil	PD fluid - Strep. Pyogenes
QLD	I	K33	2018-06-09	44	43.4	female	yes	yes	Peritonitis: dialysis associated	Gentamicin	PD	Contracted medical officer	Optimal	Compliant with Therapeutic Guidelines										NKDA	nil	PD fluid - Strep. Pyogenes
QLD	I	K34	2018-06-10	56	88	female	yes	yes	Meningitis	Ceftriaxone	IV	Contracted medical officer	Optimal	Compliant with Therapeutic Guidelines										NKDA	nil	not collected
QLD	I	K35	2018-06-11	24		female	yes	yes	Other: RHD	Benzathine penicillin	IM	Contracted medical officer	Optimal	Directed therapy										NKDA	nil	not collected
QLD	I	K36	2018-06-11	1.33	12.5	female	yes	yes	Scabies	Permethrin	TOP	Contracted medical officer	Suboptimal	Non-compliant with guidelines					yes	yes				NKDA	nil	not collected
QLD	I	K36	2018-06-11	1.33	12.5	female	yes	yes	Otitis media	Ciprofloxacin	TOP	Contracted medical officer	Suboptimal	Non-compliant with guidelines				yes						NKDA	nil	not collected
QLD	I	K37	2018-06-12	3	12.7	female	yes	yes	Impetigo	Benzathine penicillin	IM	Contracted medical officer	Optimal	Compliant with Therapeutic Guidelines										NKDA	nil	not collected
QLD	I	K38	2018-06-12	48		female	yes	yes	Paronychia	Trimethoprim-sulfamethoxazole (Bactrim)	PO	Contracted medical officer	Adequate	Non-compliant with guidelines								yes		NKDA	nil	not collected
QLD	I	K39	2018-06-12	46		male	yes	yes	Gonorrhoea	Ceftriaxone	IM	Contracted medical officer	Optimal	Compliant with Therapeutic Guidelines										NKDA	nil	Swab foreskin - Strep & candida. Urine STI - NAD
QLD	I	K39	2018-06-12	46		male	yes	yes	Gonorrhoea	Azithromycin	PO	Contracted medical officer	Optimal	Compliant with Therapeutic Guidelines										NKDA	nil	Swab foreskin - Strep & candida. Urine STI - NAD
QLD	I	K39	2018-06-12	46		male	yes	yes	Balanitis	Econazole	TOP	Contracted medical officer	Optimal	Compliant with Therapeutic Guidelines										NKDA	nil	Swab foreskin - Strep & candida. Urine STI - NAD
QLD	L	N01	2018-06-04	8	41.6	female	yes	yes	Impetigo	Trimethoprim-sulfamethoxazole (Bactrim)	PO	Remote area nurse	Optimal	Compliant with local guidelines										NKDA	nil	Swab - Strep
QLD	L	N01	2018-06-04	8	41.6	female	yes	yes	Scabies	Permethrin	TOP	Remote area nurse	Optimal	Compliant with local guidelines										NKDA	nil	Swab - Strep
QLD	L	N02	2018-06-04	11		male	yes	yes	Dermatophytosis	Miconazole	TOP	Remote area nurse	Optimal	Compliant with local guidelines										NKDA	nil	not collected
QLD	L	N03	2018-06-05	82		male	no	yes	Cystitis	Trimethoprim	PO	Staff medical officer	Optimal	Compliant with Therapeutic Guidelines										Penicillin/Fluclox	nil	Kleb. Pneumo R) nit, amp
QLD	L	N04	2018-06-05	19		male	yes	yes	Abscess (dental)	Amoxycillin-clavulanate	PO	Staff medical officer	Suboptimal	Non-compliant with guidelines								yes		NKDA	nil	not collected
QLD	L	N05	2018-06-05	2		male	yes	yes	Other: PSGN	Benzathine penicillin	IM	Staff medical officer	Adequate	No guidelines available										NKDA	nil	Urine - contamination
QLD	L	N06	2018-06-05	54		female	yes	yes	Dermatophytosis	Clotrimazole	TOP	Remote area nurse	Optimal	Compliant with local guidelines										NKDA	nil	not collected
QLD	L	N07	2018-06-06	7		female	yes	yes	Trauma (includes wound)	Trimethoprim-sulfamethoxazole (Bactrim)	PO	Staff medical officer	Inadequate	Non-compliant with guidelines									yes	NKDA	nil	not collected
QLD	L	N08	2018-06-06	13		male	yes	yes	Impetigo	Trimethoprim-sulfamethoxazole (Bactrim)	PO	Staff medical officer	Optimal	Compliant with Therapeutic Guidelines										NKDA	nil	not collected
QLD	L	N08	2018-06-06	13		male	yes	yes	Scabies	Permethrin	TOP	Staff medical officer	Optimal	Compliant with Therapeutic Guidelines										NKDA	nil	not collected
QLD	L	N09	2018-06-06	15		male	yes	yes	Chlamydia	Azithromycin	PO	Remote area nurse	Optimal	Directed therapy										NKDA	nil	Urine - STI NAD
QLD	L	N10	2018-06-06	15		male	yes	yes	Other: RHD	Benzathine penicillin	IM	Staff medical officer	Optimal	Directed therapy										Amoxycillin	nil	not collected
QLD	L	N10	2018-06-06	15		male	yes	yes	Dermatophytosis	Clotrimazole	TOP	Remote area nurse	Optimal	Compliant with local guidelines										Amoxycillin	nil	not collected
QLD	L	N11	2018-06-06	19		female	yes	yes	Gonorrhoea	Ceftriaxone	IV	Remote area nurse	Optimal	Directed therapy										NKDA	nil	Urine 24/5 - C. trachomatis, N. gono
QLD	L	N11	2018-06-06	19		female	yes	yes	Gonorrhoea	Azithromycin	PO	Remote area nurse	Optimal	Directed therapy										NKDA	nil	Urine 24/5 - C. trachomatis, N. gono
QLD	L	N12	2018-06-06	56		female	yes	yes	Other: Skin infection	Chloramphenicol	TOP	Registered nurse	Inadequate	Non-compliant with guidelines			yes							NKDA	nil	not collected
QLD	L	N13	2018-06-06	50		female	yes	yes	Pneumonia: community acquired (CAP)	Amoxycillin-clavulanate	PO	Staff medical officer	Suboptimal	Non-compliant with guidelines								yes		NKDA	nil	not collected
QLD	L	N14	2018-06-07	42		male	yes	yes	Helminth infection	Albendazole	PO	Staff medical officer	Optimal	Compliant with Therapeutic Guidelines										NKDA	nil	not collected
QLD	L	N15	2018-06-07	9	27	female	yes	yes	Impetigo	Trimethoprim-sulfamethoxazole (Bactrim)	PO	Staff medical officer	Optimal	Compliant with Therapeutic Guidelines										NKDA	nil	not collected
QLD	L	N16	2018-06-07	4	14.6	female	yes	yes	Otitis media	Amoxycillin	PO	Staff medical officer	Suboptimal	Non-compliant with guidelines					yes		yes			NKDA	nil	not collected
QLD	L	N17	2018-06-07	46		female	yes	yes	Vulvovaginitis	Metronidazole	PO	Remote area nurse	Optimal	Directed therapy										NKDA	nil	Swab - bacterial vaginosis
QLD	L	N18	2018-06-07	63		female	yes	yes	Abscess (dental)	Amoxycillin	PO	Staff medical officer	Optimal	Compliant with Therapeutic Guidelines										NKDA	nil	not collected
QLD	L	N19	2018-06-08	55		female	yes	yes	Cutaneous and mucosal candidiasis	Clotrimazole	TOP	Remote area nurse	Optimal	Compliant with local guidelines										NKDA	nil	not collected
QLD	L	N20	2018-06-08	12		male	yes	no	Otitis media	Ciprofloxacin	TOP	Visiting specialist	Optimal	Compliant with Therapeutic Guidelines										NKDA	nil	not collected
QLD	L	N21	2018-06-11	23	60	female	yes	yes	Impetigo	Trimethoprim-sulfamethoxazole (Bactrim)	PO	Staff medical officer	Optimal	Compliant with Therapeutic Guidelines										NKDA	nil	Swab - MSSA & strep
QLD	L	N21	2018-06-11	23	60	female	yes	yes	Scabies	Permethrin	TOP	Staff medical officer	Optimal	Compliant with Therapeutic Guidelines										NKDA	nil	Swab - MSSA & strep
QLD	L	N22	2018-06-11	31		female	yes	yes	Pelvic inflammatory disease (PID)	Azithromycin	PO	Remote area nurse	Optimal	Compliant with local guidelines										NKDA	nil	Swab - candida, M. genitalium. PCR - NAD
QLD	L	N22	2018-06-11	31		female	yes	yes	Pelvic inflammatory disease (PID)	Ceftriaxone	IM	Remote area nurse	Optimal	Compliant with local guidelines										NKDA	nil	Swab - candida, M. genitalium. PCR - NAD
QLD	L	N22	2018-06-11	31		female	yes	yes	Pelvic inflammatory disease (PID)	Tinidazole	PO	Remote area nurse	Optimal	Compliant with local guidelines										NKDA	nil	Swab - candida, M. genitalium. PCR - NAD
QLD	L	N23	2018-06-11	2	13.3	male	yes	yes	Tonsillitis	Phenoxymethylpenicillin (Penicillin V)	PO	Staff medical officer	Optimal	Compliant with Therapeutic Guidelines										NKDA	nil	not collected
QLD	L	N24	2018-06-12	61		male	yes	yes	Chronic obstructive pulmonary disease (COPD): infective exacerbation	Amoxycillin	PO	Staff medical officer	Optimal	Compliant with Therapeutic Guidelines										NKDA	nil	Viral swab - NAD
QLD	L	N25	2018-06-12	50	86	male	yes	yes	Cutaneous and mucosal candidiasis	Miconazole	TOP	Staff medical officer	Inadequate	Non-compliant with guidelines							yes			NKDA	nil	not collected
QLD	L	N26	2018-06-12	47		female	yes	yes	Other: Onychomycosis	Terbinafine	PO	Staff medical officer	Optimal	Compliant with Therapeutic Guidelines										NKDA	nil	not collected
QLD	L	N27	2018-06-12	4	22.4	male	yes	yes	Impetigo	Trimethoprim-sulfamethoxazole (Bactrim)	PO	Staff medical officer	Optimal	Compliant with Therapeutic Guidelines										NKDA	nil	not collected
QLD	L	N28	2018-06-13	21		male	yes	yes	Tonsillitis	Phenoxymethylpenicillin (Penicillin V)	PO	Staff medical officer	Optimal	Compliant with Therapeutic Guidelines										NKDA	nil	not collected
QLD	L	N29	2018-06-13	25		female	yes	yes	Vulvovaginitis	Metronidazole	PO	Staff medical officer	Optimal	Directed therapy										NKDA	nil	not collected
QLD	L	N30	2018-06-13	36	114	female	yes	yes	Vulvovaginitis	Metronidazole	PO	Remote area nurse	Optimal	Compliant with local guidelines										NKDA	nil	not collected
QLD	L	N31	2018-06-13	15	72	male	yes	yes	Impetigo	Trimethoprim-sulfamethoxazole (Bactrim)	PO	Staff medical officer	Optimal	Compliant with Therapeutic Guidelines										NKDA	nil	Swab 27/5 - MSSA & strep
QLD	L	N32	2018-06-13	14	46.4	female	yes	yes	Other: Dental pain	Amoxycillin	PO	Staff medical officer	Inadequate	Non-compliant with guidelines			yes							NKDA	nil	not collected
QLD	L	N33	2018-06-13	31		female	yes	yes	Other: RHD	Benzathine penicillin	IM	Staff medical officer	Optimal	Directed therapy										NKDA	nil	not collected
QLD	L	N34	2018-06-13	38	64	male	yes	yes	Helicobacter pylori	Amoxycillin	PO	Staff medical officer	Optimal	Directed therapy										NKDA	nil	Stool - H. pylori
QLD	L	N34	2018-06-13	38	64	male	yes	yes	Helicobacter pylori	Clarithromycin	PO	Staff medical officer	Optimal	Directed therapy										NKDA	nil	Stool - H. pylori
QLD	L	N35	2018-06-13	36		male	yes	yes	Gonorrhoea	Azithromycin	PO	Staff medical officer	Optimal	Compliant with Therapeutic Guidelines										NKDA	nil	Urine - STI neg
QLD	L	N35	2018-06-13	36		male	yes	yes	Gonorrhoea	Ceftriaxone	IM	Staff medical officer	Optimal	Compliant with Therapeutic Guidelines										NKDA	nil	Urine - STI neg
QLD	L	N36	2018-06-13	28		female	unknown	yes	Vulvovaginitis	Metronidazole	PO	Staff medical officer	Optimal	Directed therapy										NKDA	nil	Swab 23/5 - T. vaginalis
QLD	N	S01	2018-06-04	30		male	no	yes	Trauma (includes wound)	Flucloxacillin	PO	Remote area nurse	Inadequate	Compliant with local guidelines									yes	NKDA	nil
QLD	N	S02	2018-06-04	6		male	no	yes	Trauma (includes wound)	Flucloxacillin	IV	Staff medical officer	Optimal	Compliant with Therapeutic Guidelines										NKDA	nil
QLD	N	S02	2018-06-04	6		male	no	yes	Trauma (includes wound)	Benzylpenicillin (Penicillin G)	IV	Staff medical officer	Inadequate	Non-compliant with guidelines									yes	NKDA	nil
QLD	N	S02	2018-06-04	6		male	no	yes	Trauma (includes wound)	Metronidazole	IV	Staff medical officer	Optimal	No guidelines available										NKDA	nil
QLD	N	S03	2018-06-04	2		male	yes	yes	Conjunctivitis	Chloramphenicol	TOP	Remote area nurse	Adequate	Non-compliant with guidelines					yes					NKDA	nil	not collected
QLD	N	S03	2018-06-04	2		male	yes	yes	Helminth infection	Mebendazole	PO	Remote area nurse	Optimal	Compliant with local guidelines										NKDA	nil	not collected
QLD	N	S04	2018-06-04	10		female	yes	yes	Other: RHD	Benzathine penicillin	IM	Staff medical officer	Optimal	Directed therapy										NKDA	nil	not collected
QLD	N	S05	2018-06-05	14		male	no	yes	Trauma (includes wound)	Trimethoprim-sulfamethoxazole (Bactrim)	PO	Staff medical officer	Suboptimal	Non-compliant with guidelines								yes		NKDA	nil	Swab - Strep. pyrogenes
QLD	N	S05	2018-06-05	14		male	no	yes	Trauma (includes wound)	Doxycycline	PO	Staff medical officer	Optimal	Compliant with Therapeutic Guidelines										NKDA	nil	Swab - Strep. pyrogenes
QLD	N	S05	2018-06-05	14		male	no	yes	Trauma (includes wound)	Cefazolin	IV	Staff medical officer	Adequate	Non-compliant with guidelines								yes		NKDA	nil	Swab - Strep. pyrogenes
QLD	N	S06	2018-06-05	7		male	yes	yes	Impetigo	Benzathine penicillin	IM	Remote area nurse	Optimal	Compliant with local guidelines										NKDA	nil	Swab - Strep. pyrogenes
QLD	N	S07	2018-06-05	7		male	no	yes	Conjunctivitis	Chloramphenicol	TOP	Remote area nurse	Optimal	Compliant with local guidelines										NKDA	nil	not collected
QLD	N	S08	2018-06-05	41		female	yes	yes	Scabies	Permethrin	TOP	Remote area nurse	Optimal	Compliant with local guidelines										NKDA	nil	not collected
QLD	N	S09	2018-06-06	10	41.8	male	yes	yes	Impetigo	Benzathine penicillin	IM	Staff medical officer	Optimal	Compliant with Therapeutic Guidelines										NKDA	nil	not collected
QLD	N	S10	2018-06-06	53		male	yes	yes	Trauma (includes wound)	Cefalexin	PO	Remote area nurse	Inadequate	Non-compliant with guidelines									yes	NKDA	nil	Swab - Pseud 3+, Strep. Pyrogenes 2+, MSSA 2+
QLD	N	S11	2018-06-07	24	72	male	no	yes	Trauma (includes wound)	Cefazolin	IV	Staff medical officer	Inadequate	Compliant with Therapeutic Guidelines									yes	NKDA	nil
QLD	N	S11	2018-06-07	24	72	male	no	yes	Trauma (includes wound)	Trimethoprim-sulfamethoxazole (Bactrim)	PO	Staff medical officer	Inadequate	Non-compliant with guidelines						yes			yes	NKDA	nil
QLD	N	S12	2018-06-07	7		male	yes	yes	Other: Suppressive therapy	Amoxycillin-clavulanate	PO	Staff medical officer	Adequate	Non-compliant with guidelines								yes		NKDA	Hospital specialist	Urine 2/2018 - pseud & acinetobacter R)Aug
QLD	N	S13	2018-06-07	67		male	unknown	yes	Other: Urinary retention	Trimethoprim	PO	Staff medical officer	Inadequate	Non-compliant with guidelines			yes							NKDA	nil	Urine NAD
QLD	N	S14	2018-06-08	33		male	yes	yes	Trauma (includes wound)	Trimethoprim-sulfamethoxazole (Bactrim)	PO	Remote area nurse	Inadequate	Non-compliant with guidelines									yes	NKDA	nil	Swab - Strep group B
QLD	N	S15	2018-06-08	36	109	female	yes	no	Other: Chest pain	Amoxycillin-clavulanate	PO	Staff medical officer	Inadequate	Non-compliant with guidelines	yes		yes							Flucloxacillin	nil	not collected
QLD	N	S16	2018-06-09	53	59	male	no	yes	Peritonitis	Metronidazole	IV	Staff medical officer	Optimal	Compliant with Therapeutic Guidelines										NKDA	nil	B/C no growth
QLD	N	S16	2018-06-09	53	59	male	no	yes	Peritonitis	Gentamicin	IV	Staff medical officer	Optimal	Compliant with Therapeutic Guidelines										NKDA	nil	B/C no growth
QLD	N	S16	2018-06-09	53	59	male	no	yes	Peritonitis	Ampicillin	IV	Staff medical officer	Optimal	Compliant with Therapeutic Guidelines										NKDA	nil	B/C no growth
QLD	N	S17	2018-06-09	7	27.7	male	no	yes	Impetigo	Trimethoprim-sulfamethoxazole (Bactrim)	PO	Remote area nurse	Optimal	Compliant with local guidelines										NKDA	nil	Swab - Strep group C
QLD	N	S18	2018-06-10	18		male	no	yes	Trauma (includes wound)	Ceftriaxone	IV	Staff medical officer	Inadequate	Non-compliant with guidelines			yes							NKDA	nil
QLD	N	S19	2018-06-10	1.17	8.5	male	yes	yes	Otitis media	Amoxycillin	PO	Staff medical officer	Inadequate	Non-compliant with guidelines					yes					NKDA	nil	not collected
QLD	N	S19	2018-06-10	1.17	8.5	male	yes	yes	Otitis media	Ciprofloxacin	TOP	Staff medical officer	Inadequate	Non-compliant with guidelines			yes							NKDA	nil	not collected
QLD	N	S19	2018-06-10	1.17	8.5	male	yes	yes	Oesophageal candidiasis	Nystatin	PO	Staff medical officer	Inadequate	Non-compliant with guidelines			yes							NKDA	nil	not collected
QLD	N	S20	2018-06-10	55		male	no	yes	Other: Snake bite	Trimethoprim-sulfamethoxazole (Bactrim)	PO	Staff medical officer	Inadequate	Non-compliant with guidelines			yes							NKDA	nil
QLD	N	S21	2018-06-11	2	11.7	male	no	yes	Pneumonia: community acquired (CAP)	Amoxycillin-clavulanate	PO	Staff medical officer	Inadequate	Non-compliant with guidelines				yes					yes	NKDA	nil
QLD	N	S22	2018-06-11	2	15.3	male	yes	yes	Impetigo	Benzathine penicillin	IM	Remote area nurse	Not assessable	Not assessable										NKDA	nil	Swab - MSSA & strep
QLD	N	S23	2018-06-11	50	95	male	no	yes	Cellulitis/Erysipelas	Trimethoprim-sulfamethoxazole (Bactrim)	PO	Remote area nurse	Adequate	Non-compliant with guidelines								yes		Flucloxacillin	nil	Swab - MSSA & strep
QLD	N	S24	2018-06-11	38		female	no	yes	Helminth infection	Albendazole	PO	Remote area nurse	Optimal	Compliant with local guidelines										NKDA	nil	not collected
QLD	N	S25	2018-06-11	42		male	no	yes	Helminth infection	Albendazole	PO	Remote area nurse	Optimal	Compliant with local guidelines										Amoxycillin	nil	not collected
QLD	N	S26	2018-06-11	6	23.6	female	yes	yes	Helminth infection	Albendazole	PO	Remote area nurse	Optimal	Compliant with local guidelines										NKDA	nil	not collected
QLD	N	S27	2018-06-11	3	16.6	female	yes	yes	Helminth infection	Albendazole	PO	Remote area nurse	Optimal	Compliant with local guidelines										NKDA	nil	not collected
QLD	N	S28	2018-06-11	10	31	female	yes	yes	Helminth infection	Albendazole	PO	Remote area nurse	Optimal	Compliant with local guidelines										NKDA	nil	not collected
QLD	N	S29	2018-06-11	8	26.9	female	yes	yes	Impetigo	Benzathine penicillin	IM	Staff medical officer	Suboptimal	Non-compliant with guidelines				yes				yes		NKDA	nil	not collected
QLD	N	S29	2018-06-11	8	26.9	female	yes	yes	Impetigo	Trimethoprim-sulfamethoxazole (Bactrim)	PO	Staff medical officer	Optimal	Compliant with Therapeutic Guidelines										NKDA	nil	not collected
QLD	N	S30	2018-06-12	4	14.1	female	no	yes	Trauma (includes wound)	Trimethoprim-sulfamethoxazole (Bactrim)	PO	Staff medical officer	Inadequate	Non-compliant with guidelines					yes	yes			yes	NKDA	nil	Swab - NAD
QLD	N	S31	2018-06-12	8	31.3	female	no	yes	Paronychia	Trimethoprim-sulfamethoxazole (Bactrim)	PO	Remote area nurse	Suboptimal	Non-compliant with guidelines						yes		yes		NKDA	nil	not collected
QLD	N	S32	2018-06-12	32		male	no	yes	Trauma (includes wound)	Amoxycillin-clavulanate	PO	Staff medical officer	Optimal	Compliant with Therapeutic Guidelines										NKDA	nil
QLD	N	S33	2018-06-13	24	47.8	female	no	yes	Cellulitis/Erysipelas	Trimethoprim-sulfamethoxazole (Bactrim)	PO	Staff medical officer	Adequate	Non-compliant with guidelines								yes		NKDA	nil
QLD	N	S34	2018-06-13	10	25.6	male	no	yes	Trauma (includes wound)	Trimethoprim-sulfamethoxazole (Bactrim)	PO	Staff medical officer	Inadequate	Non-compliant with guidelines			yes							NKDA	nil
QLD	N	S35	2018-06-13	6	16	female	no	yes	Abscess/boils/folliculitis	Cefazolin	IV	Staff medical officer	Inadequate	Non-compliant with guidelines									yes	NKDA	nil	Swab - NAD
QLD	N	S35	2018-06-13	6	16	female	no	yes	Abscess/boils/folliculitis	Trimethoprim-sulfamethoxazole (Bactrim)	PO	Staff medical officer	Optimal	Compliant with Therapeutic Guidelines										NKDA	nil	Swab - NAD
QLD	N	S36	2018-06-13	10	31.8	female	yes	yes	Cellulitis/Erysipelas	Trimethoprim-sulfamethoxazole (Bactrim)	PO	Staff medical officer	Adequate	Non-compliant with guidelines								yes		NKDA	nil	Swab - MSSA & Strep
QLD	N	S37	2018-06-14	25	53.3	female	no	yes	Tonsillitis	Phenoxymethylpenicillin (Penicillin V)	PO	Staff medical officer	Optimal	Compliant with Therapeutic Guidelines										NKDA	nil
QLD	N	S37	2018-06-14	25	53.3	female	no	yes	Tonsillitis	Ceftriaxone	IV	Staff medical officer	Suboptimal	Non-compliant with guidelines				yes				yes		NKDA	nil
QLD	N	S38	2018-06-14	3	17.1	female	no	yes	Impetigo	Benzathine penicillin	IM	Staff medical officer	Optimal	Compliant with Therapeutic Guidelines										NKDA	nil
WA	C	BAL 01	2018-01-04	42	75.2	female	yes	yes	Cholecystitis	Ceftriaxone	IV/IM	Staff medical officer	Adequate	Non-compliant with guidelines	no		no	no	no	no	no	no	no	NKDA	nil	collected
WA	C	BAL 02	2018-02-04	56	80	male	no	yes	Abscess/boils/folliculitis	Cefazolin	IV/IM	Staff medical officer	Optimal	Compliant with Therapeutic Guidelines	no		no	no	no	no	no	no	no	Penicillin	nil	not collected
WA	C	BAL 02	2018-02-05	56	80	male	no	yes	Abscess/boils/folliculitis	Trimethoprim-sulfamethoxazole (Bactrim)		Unknown	Optimal	Compliant with local guidelines	no		no	no	no	no	no	no	no		nil
WA	C	BAL 02	2018-02-06	56	80	male	no	yes	Abscess/boils/folliculitis	Clindamycin		Unknown	Optimal	Compliant with Therapeutic Guidelines	no		no	no	no	no	no	no	no		nil
WA	C	BAL 03	2018-02-04	6	21.2	male	yes	yes	Abscess/boils/folliculitis	Benzathine penicillin	IM	Staff medical officer	Optimal	Compliant with local guidelines	no		no	no	no	no	no	no	no	NKDA	nil	collected
WA	C	BAL 04	2018-03-04	7	28.25	male	yes	no	Otitis media	Ciprofloxacin	otic	Remote area nurse	Adequate	Compliant with local guidelines	no		no	no	unknown	unknown	unknown	no	no	NKDA	nil	not collected
WA	C	BAL 05	2018-03-04	9	44.6	male	yes	no	Abscess/boils/folliculitis	Benzathine penicillin	IM	Remote area nurse	Optimal	Compliant with local guidelines	no		no	no	no	no	no	no	no	NKDA	nil	not collected
WA	C	BAL 06	2018-03-04	5	16.5	male	yes	no	Helminth infection	Albendazole	PO	Remote area nurse	Optimal	Compliant with local guidelines	no		no	no	no	no	no	no	no	NKDA	nil	not collected
WA	C	BAL 06	2018-03-04	5	16.5	male	yes	yes	Impetigo	Benzathine penicillin	IM	Remote area nurse	Adequate	Compliant with local guidelines	no		no	no	yes	no	no	no	no	NKDA	nil	not collected
WA	C	BAL 07	2018-04-01	22	70.5	female	yes	no	Trauma (includes wound)	Flucloxacillin	PO	Remote area nurse	Inadequate	Non-compliant with guidelines	no		yes	no	yes					NKDA	nil	not collected
WA	C	BAL 08	2018-04-04	5	19.6	male	yes	no	Impetigo	Benzathine penicillin	IM	Remote area nurse	Optimal	Compliant with local guidelines	no		no	no	no	no	no	no	no	NKDA	nil	not collected
WA	C	BAL 09	2018-05-04	5	19.4	male	yes	no	Trauma (includes wound)	Cefalexin	PO	Staff medical officer	Inadequate	Non-compliant with guidelines	no	yes	no	no	no	no	no	no	yes	NKDA	nil	collected
WA	C	BAL 10	2018-05-04	34	85.5	female	yes	no	Conjunctivitis	Chloramphenicol	Both eyes	Remote area nurse	Adequate	Compliant with local guidelines	no		no	no	no	no	no	no	no	NKDA	nil	not collected
WA	C	BAL 10	2018-05-04	34	85.5	female	yes	yes	Cellulitis/Erysipelas	Flucloxacillin	PO	Remote area nurse	Suboptimal	Compliant with local guidelines	no		no	no	no	unknown	no	no	no	NKDA	nil	not collected
WA	C	BAL 11	2018-05-04	31	66.7	male	yes	no	Burns	Chloramphenicol	Both eyes	Remote area nurse	Adequate	Compliant with local guidelines	no		no	no	unknown	unknown	unknown	no	no	NKDA	nil	not collected
WA	C	BAL 12	2018-04-04	30	77.1	female	yes	yes	Abscess/boils/folliculitis	Flucloxacillin	PO	Staff medical officer	Suboptimal	Compliant with local guidelines	no		no	no	yes	no	no	no	no	NKDA	nil	collected
WA	C	BAL 13	2018-05-04	1.33	10.2	male	unknown		Impetigo	Benzathine penicillin	IM	Remote area nurse	Optimal	Compliant with local guidelines	no		no	no	no	no	no	no	no	NKDA	nil	not collected
WA	C	BAL 14	2018-05-04	53		female	no	no	Cellulitis/Erysipelas	Cefalexin	PO	Remote area nurse	Adequate	Compliant with local guidelines	no		no	no	yes	yes	no	no	no	Trimethoprim	nil	not collected
WA	C	BAL 15	2018-06-04	65	70.4	female	yes	no	Urinary tract infection (UTI)	Amoxycillin-clavulanate	PO	Staff medical officer	Optimal	Directed therapy	no	no	no	no	no	no	no	no	no	NKDA	nil	collected
WA	C	BAL 15	2018-06-04	65	70.4	female	yes	no	Pneumonia: community acquired (CAP)	Ceftriaxone	IV/IM	Staff medical officer	Optimal	Compliant with Therapeutic Guidelines	no		no	no	no	no	no	no	no	NKDA	nil	collected
WA	C	BAL 15	2018-06-04	65	70.4	female	yes	no	Pneumonia: community acquired (CAP)	Doxycycline	PO	Staff medical officer	Adequate	Compliant with Therapeutic Guidelines	no		no	no	yes	no	no	no	no	NKDA	nil	collected
WA	C	BAL 15	2018-06-04	65	70.4	female	yes	no	Urinary tract infection (UTI)	Nitrofurantoin	PO	Staff medical officer	Adequate	Directed therapy	no	no	no	no	yes	yes	no	no	no	NKDA	nil	collected
WA	C	BAL 16	2018-06-04	16	44.4	female	yes	yes	Urinary tract infection (UTI)	Cefalexin	PO	Staff medical officer	Optimal	Compliant with Therapeutic Guidelines	no	no	no	no	no	no	no	no	no	NKDA	nil	collected
WA	C	BAL 17	2018-06-04	9	27.6	female	yes	yes	Impetigo	Benzathine penicillin	IM	Remote area nurse	Optimal	Compliant with local guidelines	no		no	no	no	no	no	no	no	NKDA	nil	not collected
WA	C	BAL 18	2018-06-04	7	24.3	female	yes		Otitis media	Ciprofloxacin	otic	Remote area nurse	Adequate	No guidelines available	no		no	no	unknown	no	no	no	no	NKDA	nil	not collected
WA	C	BAL 19	2018-06-04	34	62.5	female	yes	yes	Urinary tract infection (UTI)	Nitrofurantoin	PO	Staff medical officer	Adequate	Directed therapy	no	no	no	no	no	yes	no	no	no	NKDA	nil	collected
WA	C	BAL 20	2018-06-04	5	17.3	male	yes	no	Helminth infection	Albendazole	PO	Unknown	Optimal	Compliant with local guidelines	no		no	no	no	no	no	no	no		nil
WA	C	BAL 20	2018-06-04	5	17.3	male	yes	yes	Impetigo	Benzathine penicillin	IM	Staff medical officer	Adequate	Compliant with local guidelines	no		no	no	yes	no	no	no	no	NKDA	nil	not collected
WA	C	BAL 20	2018-06-04	5	17.3	male	yes	yes	Lice	Permethrin	top	Unknown	Adequate	Compliant with local guidelines	no		no	no	unknown	unknown	unknown	no	no		nil
WA	C	BAL 20	2018-06-04	5	17.3	male	yes	yes	Scabies	Permethrin	top	Unknown	Adequate	Compliant with local guidelines	no		no	no	unknown	unknown	unknown	no	no		nil
WA	C	BAL 21	2018-06-04	2	13.5	female	yes	yes	Impetigo	Benzathine penicillin	IM	Remote area nurse	Optimal	Compliant with local guidelines	no		no	no	no	no	no	no	no	NKDA	nil	not collected
WA	C	BAL 22	2018-07-04	18	38.8	female	yes	yes	Pneumonia: community acquired (CAP)	Doxycycline	PO	Staff medical officer	Adequate	Compliant with Therapeutic Guidelines	no		no	no	yes	no	no	no	no	NKDA	nil	collected
WA	C	BAL 23	2018-07-04	40	56.7	female	yes	yes	Pyelonephritis	Ceftriaxone	IV	Staff medical officer	Optimal	Compliant with local guidelines	no	no	no	no	no	no	no	no	no	NKDA	nil	collected
WA	C	BAL 24	2018-07-04	63	83.9	female	yes	yes	Urinary tract infection (UTI)	Amoxycillin-clavulanate	PO	Staff medical officer	Optimal	Directed therapy	no	no	no	no	no	no	no	no	no	NKDA	nil	collected
WA	C	BAL 25	2018-09-04	66	59.3	female	yes	yes	Pneumonia: community acquired (CAP)	Amoxycillin	PO	Staff medical officer	Adequate	Compliant with Therapeutic Guidelines	no		no	no	yes	no	no	no	no	NKDA	nil	collected
WA	C	BAL 25	2018-09-04	66	59.3	female	yes	yes	Urinary tract infection (UTI)	Nitrofurantoin	PO	Unknown	Suboptimal	Directed therapy	no	no	no	no	yes	yes	no	no	no		nil
WA	C	BAL 26	2018-10-04	18	60.6	male	yes	yes	Urethritis	Tinidazole	PO	Staff medical officer	Inadequate	Non-compliant with guidelines	no	yes	yes							NKDA	nil	collected
WA	C	BAL 26	2018-10-04	18	60.6	male	yes	yes	Gonorrhoea	Azithromycin	PO	Staff medical officer	Optimal	Compliant with local guidelines	no	no	no	no	no	no	no	no	no	NKDA	nil	collected
WA	C	BAL 26	2018-10-04	18	60.6	male	yes	yes	Gonorrhoea	Amoxycillin	PO	Staff medical officer	Optimal	Compliant with local guidelines	no	no	no	no	no	no	no	no	no	NKDA	nil	collected
WA	C	BAL 27	2018-10-04	12	48.4	female	yes	no	Conjunctivitis	Chloramphenicol	Both eyes	Remote area nurse	Adequate	Compliant with local guidelines	no		no	no	no	unknown	unknown	no	no	NKDA	nil	not collected
WA	C	BAL 28	2018-10-04	16	45	female	yes	yes	Chlamydia	Azithromycin	PO	Staff medical officer	Optimal	Compliant with local guidelines	no	no	no	no	no	no	no	no	no	NKDA	nil	collected
WA	C	BAL 28	2018-10-04	16	45	female	yes	yes	Gonorrhoea	Ceftriaxone	IV/IM	Staff medical officer	Optimal	Compliant with local guidelines	no	no	no	no	no	no	no	no	no	NKDA	nil	collected
WA	C	BAL 28	2018-10-04	16	45	female	yes	yes	Vulvovaginitis	Tinidazole	PO	Staff medical officer	Optimal	Directed therapy	no	no	no	no	no	no	no	no	no	NKDA	nil	collected
WA	C	BAL 29	2018-10-04	24	36.4	female	yes	yes	Urinary tract infection (UTI)	Cefalexin	PO	Remote area nurse	Optimal	Directed therapy	no	no	no	no	no	no	no	no	no	NKDA	nil	collected
WA	C	BAL 31	2018-03-04	49	38.8	female	no	no	Helminth infection	Albendazole	PO	Remote area nurse	Optimal	Compliant with local guidelines	no		no	no	no	no	no	no	no	Penicillin	nil	not collected
WA	C	BAL 32	2018-03-04	1.17	11.42	female	yes	yes	Other	Albendazole	PO	Unknown	Optimal	Compliant with local guidelines	no		no	no	no	no	no	no	no		nil
WA	C	BAL 32	2018-03-04	1.17	11.42	female	no	yes	Cutaneous and mucosal candidiasis	Clotrimazole	top	Unknown	Adequate	Compliant with local guidelines	no		no	no	unknown	unknown	unknown	no	no		nil	not collected
WA	C	BAL 33	2018-05-04	44	68.3	female	yes	no	Lice	Permethrin	top	Remote area nurse	Adequate	Compliant with local guidelines	no		no	no	unknown	unknown	unknown	no	no	NKDA	nil	not collected
WA	C	BAL 34	2018-05-04	18	50.7	male	yes	yes	Lice	Permethrin	top	Remote area nurse	Adequate	Compliant with local guidelines	no		no	no	unknown	unknown	unknown	no	no	NKDA	nil	not collected
WA	C	BAL 35	2018-06-04	65	67.7	female	yes	no	Lice	Permethrin	top	Staff medical officer	Adequate	Compliant with local guidelines	no		no	no	unknown	unknown	unknown	no	no	NKDA	nil	not collected
WA	C	BAL 36	2018-09-04	5	18	male	yes	yes	Helminth infection	Albendazole	PO	Staff medical officer	Adequate	Compliant with local guidelines	no		no	no	no	yes	no	no	no	NKDA	nil	not collected
WA	C	BAL 37	2018-09-04	5	22	male	yes	yes	Helminth infection	Albendazole	PO	Staff medical officer	Adequate	Compliant with local guidelines	no		no	no	no	yes	no	no	no	NKDA	nil	not collected
WA	C	BAL38	2018-04-09	5	16.8	male	yes	no	Lice	Permethrin	top	Remote area nurse	Adequate	Compliant with local guidelines	no		no	no	unknown	unknown	unknown	no	no	NKDA	nil	not collected
WA	D	BEA01	2018-04-17	50	80.4	female	yes	no	Pneumonia: community acquired (CAP)	Doxycycline	PO	Staff medical officer	Optimal	Compliant with Therapeutic Guidelines	no		no	no	no	no	no	no	no	NKDA	nil	not collected
WA	D	BEA02	2018-04-26	48	88.4	female	yes	yes	Other: RHD	Benzathine penicillin	IM	Staff medical officer	Optimal	Compliant with local guidelines	no		no	no	no	no	no	no	no	other	nil	not collected
WA	D	BEA03	2018-04-17	64	82	male	yes	no	Cellulitis/Erysipelas	Flucloxacillin	PO	Remote area nurse	Optimal	Compliant with Therapeutic Guidelines	no		no	no	no	no	no	no	no	NKDA	nil	not collected
WA	D	BEA04	2018-04-03	45	74.9	male	yes	no	Surgical prophylaxis	Trimethoprim-sulfamethoxazole (Bactrim)	PO	Staff medical officer	Inadequate	Non-compliant with guidelines	no		yes	no	yes	no	no	no	no	NKDA	nil	not collected
WA	D	BEA05	2018-04-17	59	70.1	female	yes	no	Urinary tract infection (UTI)	Cefalexin	PO	Staff medical officer	Optimal	Directed therapy	no	no	no	no	no	no	no	no	no	NKDA	nil	collected - urine msu, E-coli resistant to Trimethoprim and Amoxicillin
WA	D	BEA05	2018-04-17	59	70.1	female	yes	no	Urinary tract infection (UTI)	Trimethoprim	PO	Staff medical officer	Adequate	Compliant with local guidelines	no		no	no	no	yes	no	no	no	NKDA	nil	collected - urine msu, E-coli resistant to Trimethoprim and Amoxicillin
WA	D	BEA05	2018-04-17	59	70.1	female	yes	no	Urinary tract infection (UTI)	Trimethoprim	PO	Staff medical officer	Optimal	Compliant with Therapeutic Guidelines	no		no	no	no	no	no	no	no	NKDA	nil	collected - urine msu, E-coli resistant to Trimethoprim and Amoxicillin
WA	D	BEA06	2018-04-29	42	79.3	male	yes	no	Conjunctivitis	Chloramphenicol	Eye onitment (both)	Registered nurse	Suboptimal	Compliant with local guidelines	no		no	no	yes	unknown	unknown	no	no	NKDA	nil	not collected
WA	D	BEA07	2018-04-08	62	123.4	male	yes	no	Abscess/boils/folliculitis	Cefalexin	PO	Staff medical officer	Optimal	Directed therapy	no	no	no	no	no	no	no	no	no	NKDA	nil	collected - wound exudate MSRA. Resistant to Vancomycin, Rifampicin, Fusidic acid, Ciprofloxacin, Clindamycin, Clotrimazole, Doxycycline and Ciprofloxacin
WA	D	BEA08	2018-04-17	53	102.7	male	yes	no	Pneumonia: community acquired (CAP)	Amoxycillin-clavulanate	PO	Staff medical officer	Adequate	Non-compliant with guidelines	no	no	no	no	no	no	no	yes	no	NKDA	nil	collected - Blood culture (no growth), Urine (negative for infection)
WA	D	BEA09	2018-04-24	25	64.5	female	yes	no	Otitis externa	Sofradex (framycetin-gramicidin)	ear drops	Staff medical officer	Inadequate	Compliant with local guidelines	no	yes	yes	no	unknown	unknown	unknown	no	no	NKDA	nil	not collected
WA	D	BEA10	2018-04-10	25	59.8	female	yes	no	Medical prophylaxis (STI)	Azithromycin	PO	Staff medical officer	Optimal	Compliant with local guidelines	no		no	no	no	no	no	no	no	NKDA	nil	present - Clotrimazole (Sulfamethoxazole & Trimethoprim)
WA	D	BEA10	2018-04-10	25	59.8	female	yes	no	Medical prophylaxis (STI)	Amoxycillin	PO	Staff medical officer	Optimal	Compliant with local guidelines	no		no	no	no	no	no	no	no	NKDA	nil	present - Clotrimazole (Sulfamethoxazole & Trimethoprim)
WA	D	BEA11	2018-04-27	15	59	female	yes	yes	Tonsillitis	Phenoxymethylpenicillin (Penicillin V)	PO	Remote area nurse	Optimal	Compliant with local guidelines	no		no	no	no	no	no	no	no	NKDA	nil	not collected
WA	D	BEA12	2018-03-04	16	92.6	male	yes	no	Abscess/boils/folliculitis	Amoxycillin-clavulanate	PO	Staff medical officer	Optimal	No guidelines available	no		no	no	no	no	no	no	no	NKDA	nil	collected - Buttocks wound swab MCS, mixed skin flora including growth of mixed bacteria
WA	D	BEA13	2018-04-27	37	115	female	yes	no	Abscess/boils/folliculitis	Flucloxacillin	PO	Remote area nurse	Optimal	Compliant with local guidelines	no		no	no	no	no	no	no	no	Trimethoprim-sulfamethoxazole	nil	not collected
WA	D	BEA14	2018-04-05	8	32.8	female	yes	no	Tonsillitis	Phenoxymethylpenicillin (Penicillin V)	PO	Remote area nurse	Adequate	Compliant with local guidelines	no		no	no	no	yes	no	no	no	NKDA	nil	not collected
WA	D	BEA15	2018-04-06	7	20	female	yes	no	Trauma (includes wound)	Trimethoprim-sulfamethoxazole (Bactrim)	PO	Remote area nurse	Optimal	Compliant with local guidelines	no		no	no	no	no	no	no	no	NKDA	nil	not collected
WA	D	BEA16	2018-04-24	8	30.2	female	yes	no	Abscess/boils/folliculitis	Cefalexin	PO	Staff medical officer	Adequate	Non-compliant with guidelines	no		no	no	no	no	yes	no	no	NKDA	nil	collected - Wound MSR, resistant to all penillins including flucloxacillin - stop dysgalactide
WA	D	BEA17	2018-04-24	5	22.2	male	yes	no	Bites and clenched fist	Trimethoprim-sulfamethoxazole (Bactrim)	PO	Staff medical officer	Optimal	Compliant with local guidelines	no		no	no	no	no	no	no	no	NKDA	nil	not collected
WA	D	BEA18	2018-04-18	5	17	female	yes	no	Impetigo	Benzathine penicillin	IM	Registered nurse	Optimal	Compliant with local guidelines	no		no	no	no	no	no	no	no	NKDA	nil	not collected
WA	D	BEA19	2018-04-12	5	19.1	male	yes	yes	Other: ARF	Benzathine penicillin	IM	Remote area nurse	Optimal	Compliant with local guidelines	no		no	no	no	no	no	no	no	NKDA	nil	collected - throat swab
WA	D	BEA20	2018-04-13	5	18.2	female	yes	yes	Other	Albendazole	PO	Remote area nurse	Adequate	Compliant with local guidelines	no		no	no	no	yes	no	no	no	NKDA	nil	not collected
WA	D	BEA20	2018-04-13	5	18.2	female	yes	no	Abscess/boils/folliculitis	Trimethoprim-sulfamethoxazole (Bactrim)	PO	Remote area nurse	Optimal	Compliant with local guidelines	no		no	no	no	no	no	no	no	NKDA	nil	not collected
WA	D	BEA20	2018-04-13	5	18.2	female	yes	no	Abscess/boils/folliculitis	Trimethoprim-sulfamethoxazole (Bactrim)	PO	Remote area nurse	Optimal	Compliant with local guidelines	no		no	no	no	no	no	no	no	NKDA	nil	not collected
WA	D	BEA21	2018-04-03	2	10.2	male	yes		Abscess/boils/folliculitis	Flucloxacillin	PO	Remote area nurse	Optimal	Compliant with local guidelines	no		no	no	no	no	no	no	no	NKDA	nil	not collected
WA	D	BEA22	2018-04-24	2	10.2	male	yes	no	Abscess/boils/folliculitis	Cefalexin	PO	Locum medical officer	Suboptimal	Non-compliant with guidelines	no		no	no	no	yes	no	no	yes	NKDA	nil	collected - wound MCS Staph anemia resistant to Penicillin, group A strep progress
WA	D	BEA23	2018-04-01	38	76	female	unknown	no	Trauma (includes wound)	Trimethoprim-sulfamethoxazole (Bactrim)	PO	Remote area nurse	Optimal	Compliant with local guidelines	no		no	no	no	no	no	no	no	NKDA	nil	collected - wound MCS Staph anemia resistant to Penicillin, group A strep progress
WA	D	BEA24	2018-04-13	1.17	13.5	female	yes	no	Trauma (includes wound)	Trimethoprim-sulfamethoxazole (Bactrim)	PO	Remote area nurse	Optimal	Compliant with local guidelines	no		no	no	no	no	no	no	no	NKDA	nil	not collected
WA	D	BEA25	2018-04-07	1.33	10.3	male	no	no	Otitis media	Amoxycillin	PO	Remote area nurse	Adequate	Compliant with local guidelines	no		no	no	no	yes	no	no	no	unknown	nil	not collected
WA	D	BEA26	2018-04-27	13		male	no	no	Otitis externa	Sofradex (framycetin-gramicidin)	Otic	Registered nurse	Adequate	Compliant with local guidelines	no		no	no	no	no	unknown	no	no	NKDA	nil	not collected
WA	D	BEA27	2018-04-28	34	141.5	male	yes	no	Other: RHD	Benzathine penicillin	IM	A&TSI health worker	Optimal	Compliant with local guidelines	no		no	no	no	no	no	no	no	NKDA	nil	not collected
WA	D	BEA28	2018-04-28	5	21	female	yes	no	Meningitis	Ceftriaxone	IVI / IM	Staff medical officer	Optimal	Compliant with local guidelines	no		no	no	no	no	no	no	no	NKDA	nil	collected - blood urine, no growth, no detected PCR/NAT blood
WA	D	BEA29	2018-04-27	56	73.8	male	no	no	Trauma (includes wound)	Flucloxacillin	PO	Staff medical officer	Optimal	Compliant with local guidelines	no		no	no	no	no	no	no	no	NKDA	nil	not collected
WA	D	BEA30	2018-04-26	27	103.3	female	yes	no	Otitis externa	Ciprofloxacin	Otic aural	Remote area nurse	Adequate	Compliant with local guidelines	no		no	no	no	unknown	unknown	no	no	NKDA	nil	not collected
WA	D	BEA31	2018-04-03	48	109.9	male	yes	yes	Helminth infection	Albendazole	PO	Staff medical officer	Optimal	Compliant with local guidelines	no		no	no	no	no	no	no	no	NKDA	nil	not collected
WA	D	BEA32	2018-04-03	15	52.1	male	yes	no	Helminth infection	Albendazole	PO	Staff medical officer	Optimal	Compliant with local guidelines	no		no	no	no	no	no	no	no	NKDA	nil	not collected
WA	D	BEA33	2018-04-03	1.17	13.88	female	yes	no	Helminth infection	Albendazole	PO	Staff medical officer	Optimal	Compliant with local guidelines	no		no	no	no	no	no	no	no	NKDA	nil	not collected
WA	E	BID01	2018-04-03	9	27.5	male	yes	no	Abscess/boils/folliculitis	Benzathine penicillin	IM	Staff medical officer	Optimal	Compliant with local guidelines	no		no	no	no	no	no	no	no	NKDA	nil	not collected
WA	E	BID02	2018-04-03	29	146	female	yes	no	Conjunctivitis	Chloramphenicol	drops both eyes	Staff medical officer	Adequate	Compliant with local guidelines	no		no	no	yes	no	no	no	no	NKDA	nil	not collected
WA	E	BID03	2018-04-03	43	77	female	yes	no	Pharyngitis	Amoxycillin	PO	Staff medical officer	Suboptimal	Non-compliant with guidelines	no		no	no	no	no	yes	yes	no	NKDA	nil	not collected
WA	E	BID04	2018-04-03	3	16	male	yes	no	Abscess/boils/folliculitis	Benzathine penicillin	IM	Remote area nurse	Optimal	Compliant with local guidelines	no		no	no	no	no	no	no	no	NKDA	nil	not collected
WA	E	BID05	2018-04-03	2	14.2	male	yes	no	Otitis media	Amoxycillin	PO	Staff medical officer	Adequate	Compliant with local guidelines	no		no	no	no	yes	no	no	no	NKDA	nil	not collected
WA	E	BID06	2018-04-03	0.25	5.77	female	yes	no	Abscess/boils/folliculitis	Benzathine penicillin	IM	Staff medical officer	Optimal	Compliant with local guidelines	no		no	no	no	no	no	no	no	NKDA	nil	not collected
WA	E	BID07	2018-04-04	51	75.9	female	yes	no	Bronchitis	Doxycycline	PO	Staff medical officer	Adequate	Compliant with Therapeutic Guidelines	no		no	no	yes	no	yes	no	no	Penicillin	nil	not collected
WA	E	BID08	2018-04-04	57	54	female	yes	no	Pneumonia: community acquired (CAP)	Gentamicin	IM	Staff medical officer	Not assessable	Not assessable										NKDA	nil	not collected
WA	E	BID09	2018-04-04	7	16.9	female	yes	no	Otitis media	Ciprofloxacin	Otic aural	Staff medical officer	Adequate	Compliant with local guidelines	no		no	no	no	no	unknown	no	no	NKDA	nil	not collected
WA	E	BID10	2018-04-04	1.58	10.2	female	yes	no	Impetigo	Benzathine penicillin	IM	Staff medical officer	Optimal	Compliant with local guidelines	no		no	no	no	no	no	no	no	NKDA	nil	collected - skin sore swab 1) Pseudomonas2) staph aereus resistant to Penicillin 3) strep dysgalactiae clindamycin , Erythromycin.
WA	E	BID11	2018-04-05	52	66	female	yes	no	Other: LRTI	Amoxycillin	PO	Staff medical officer	Optimal	Compliant with Therapeutic Guidelines	no		no	no	no	no	no	no	no	NKDA	nil	collected - sputum MC, 1) moraxella catarrhalis, 2) strep pnumoniae - suspetable to Azithromycin, Doxycycline and Penicillin
WA	E	BID11	2018-04-16	52	66	female	yes	no	Other: LRTI	Doxycycline	PO	Staff medical officer	Optimal	Directed therapy	no	no	no	no	no	no	no	no	no	NKDA	nil
WA	E	BID12	2018-04-05	29	68.5	male	yes	yes	Abscess (dental)	Amoxycillin	PO	Staff medical officer	Adequate	Compliant with local guidelines	no	no	no	no	no	yes	no	no	no	NKDA	nil	not collected
WA	E	BID13	2018-04-05	10	33.2	male	yes	no	Impetigo	Benzathine penicillin	IM	Staff medical officer	Optimal	Compliant with local guidelines	no		no	no	no	no	no	no	no	NKDA	nil	not collected
WA	E	BID14	2018-04-05	36	77.8	male	yes	no	Bites and clenched fist	Amoxycillin-clavulanate	PO	Staff medical officer	Optimal	Compliant with local guidelines	no		no	no	no	no	no	no	no	NKDA	nil	not collected
WA	E	BID15	2018-04-05	2	10.6	male	yes	no	Otitis media	Amoxycillin	PO	Staff medical officer	Adequate	Compliant with local guidelines	no		no	no	no	yes	no	no	no	NKDA	nil	not collected
WA	E	BID16	2018-05-05	32		male	unknown	no	Other	Ciprofloxacin	otic aural	Staff medical officer	Optimal	Compliant with local guidelines	no		no	no	no	no	no	no	no	NKDA	nil	not collected
WA	E	BID17	2018-04-05	0.92	8.9	female	yes	yes	Otitis media	Amoxycillin	PO	Staff medical officer	Optimal	Compliant with local guidelines	no		no	no	no	no	no	no	no	NKDA	nil	not collected
WA	E	BID17	2018-05-11	0.92	9.9	female	yes	yes	Otitis media	Amoxycillin	PO	Staff medical officer	Optimal	Compliant with local guidelines	no		no	no	no	no	no	no	no	NKDA	nil	not collected
WA	E	BID18	2018-04-06	3	12.6	female	yes	no	Cellulitis/Erysipelas	Trimethoprim-sulfamethoxazole (Bactrim)	PO	Staff medical officer	Optimal	Compliant with local guidelines	no		no	no	no	no	no	no	no	NKDA	nil	not collected
WA	E	BID19	2018-04-07	59	78.7	female	yes	no	Tonsillitis	Benzathine penicillin	IM	Staff medical officer	Optimal	Compliant with local guidelines	no		no	no	no	no	no	no	no	NKDA	nil	not collected
WA	E	BID20	2018-04-07	48	92.7	male	yes	no	Abscess/boils/folliculitis	Cefazolin	IV	Staff medical officer	Optimal	Compliant with Therapeutic Guidelines	no		no	no	no	no	no	no	no	unknown	nil	not collected
WA	E	BID20	2018-04-09	48	92.7	male	yes	no	Abscess/boils/folliculitis	Trimethoprim-sulfamethoxazole (Bactrim)	PO	Staff medical officer	Optimal	Compliant with local guidelines	no		no	no	no	no	no	no	no	unknown	nil	not collected
WA	E	BID21	2018-04-09	31	101	female	yes	no	Herpes simplex virus	Famciclovir	PO	Staff medical officer	Optimal	Compliant with Therapeutic Guidelines	no		no	no	no	no	no	no	no	NKDA	nil	collected
WA	E	BID21	2018-04-09	31	101	female	yes	no	Otitis externa	Sofradex (framycetin-gramicidin)	otic	Staff medical officer	Optimal	Compliant with local guidelines	no		no	no	no	no	no	no	no	NKDA	nil	collected
WA	E	BID22	2018-04-09	28	73.8	female	yes	no	Conjunctivitis	Chloramphenicol	eye (both)	Remote area nurse	Optimal	Compliant with local guidelines	no		no	no	no	no	no	no	no	NKDA	nil	not collected
WA	E	BID23	2018-04-09	29	86.5	male	yes	no	Otitis externa	Ciprofloxacin	Otic aural	Staff medical officer	Optimal	Compliant with local guidelines	no		no	no	no	no	no	no	no	NKDA	nil	not collected
WA	E	BID24	2018-04-09	5	18.2	female	yes	no	Abscess/boils/folliculitis	Trimethoprim-sulfamethoxazole (Bactrim)	PO	Staff medical officer	Optimal	Compliant with local guidelines	no		no	no	no	no	no	no	no	NKDA	nil	collected - wound swab, 1) strep aureus sensitive to clinda, clotrimozole, erythro, mupirocin, vanc. MRSA, 2) strep (group A - sensitive to ceph, clinda, erythro and penicillin
WA	E	BID25	2018-04-09	3	15.1	female	yes	no	Other: CSLD	Azithromycin	PO	Staff medical officer	Optimal	Compliant with Therapeutic Guidelines	no		no	no	no	no	no	no	no	NKDA	nil	not collected
WA	E	BID25	2018-04-15	3	15.1	female	yes	no	Other: CSLD	Ceftriaxone	IV/IM	Staff medical officer	Adequate	No guidelines available	no		no	no	no	no	no	no	no	NKDA	nil	not collected
WA	E	BID25	2018-04-17	3	15.1	female	yes	no	Other: CSLD	Amoxycillin-clavulanate	PO	Staff medical officer	Optimal	Compliant with local guidelines	no		no	no	no	no	no	no	no	NKDA	nil	not collected
WA	E	BID26	2018-04-09	7	18.7	male	yes	no	Helminth infection	Albendazole	PO	Staff medical officer	Optimal	Compliant with local guidelines	no		no	no	no	no	no	no	no	NKDA	nil	not collected
WA	E	BID26	2018-04-09	7	18.7	male	yes	no	Otitis media	Ciprofloxacin	drops both ears	Staff medical officer	Optimal	Compliant with local guidelines	no		no	no	no	no	no	no	no	NKDA	nil	not collected
WA	E	BID27	2018-04-09	49	91	male	yes	no	Bites and clenched fist	Metronidazole	PO	Staff medical officer	Optimal	Compliant with Therapeutic Guidelines	no		no	no	no	no	no	no	no	Penicillin	nil	collected
WA	E	BID27	2018-04-09	49	91	male	yes	no	Bites and clenched fist	Trimethoprim-sulfamethoxazole (Bactrim)	PO	Staff medical officer	Optimal	Compliant with Therapeutic Guidelines	no		no	no	no	no	no	no	no	Penicillin	nil	collected
WA	E	BID28	2018-04-10	39	55.7	female	yes	yes	Urinary tract infection (UTI)	Cefalexin	PO	Staff medical officer	Optimal	Directed therapy	no		no	no	no	no	no	no	no	NKDA	nil	collected - urine msu, protein, glucose +++, nitrite neg. lueks 10-1000, bacteria and few seen, culture senty mixed growth
WA	E	BID29	2018-04-10	34	75.1	female	yes	no	Abscess/boils/folliculitis	Benzathine penicillin	IM	Staff medical officer	Optimal	Compliant with local guidelines	no		no	no	no	no	no	no	no	NKDA	nil	not collected
WA	E	BID29	2018-04-10	34	75.1	female	yes	no	Scabies	Permethrin	top	Staff medical officer	Optimal	Compliant with local guidelines	no		no	no	no	no	no	no	no	NKDA	nil	not collected
WA	E	BID30	2018-04-10	44	90.5	male	yes	no	Pneumonia: community acquired (CAP)	Amoxycillin	PO	Staff medical officer	Optimal	Compliant with Therapeutic Guidelines	no		no	no	no	no	no	no	no	NKDA	nil	not collected
WA	E	BID31	2018-04-03	34	78.1	female	yes	no	Tinea	Ketoconazole	top	Staff medical officer	Optimal	Compliant with local guidelines	no		no	no	no	no	no	no	no	NKDA	nil	not collected
WA	E	BID32	2018-04-03	6	19.1	female	yes	no	Helminth infection	Albendazole	PO	Staff medical officer	Optimal	Compliant with local guidelines	no		no	no	no	no	no	no	no	NKDA	nil	not collected
WA	E	BID33	2018-04-03	0.17	3.75	female	yes	no	Oral candidiasis	Nystatin	PO	Unknown	Optimal	Compliant with local guidelines	no		no	no	no	no	no	no	no	NKDA	nil
WA	E	BID34	2018-04-04	62	68.1	female	yes	no	Tinea	Ketoconazole	top	Staff medical officer	Adequate	Compliant with local guidelines	no		no	no	no	no	yes	no	no	Trimethoprim-sulfamethoxazole	nil	not collected
WA	E	BID35	2018-04-05	24	119.8	male	yes	no	Balanitis	Clotrimazole	top	Staff medical officer	Optimal	Compliant with local guidelines	no		no	no	no	no	no	no	no	NKDA	nil	collected - urethral swab 5/4/18, 1) staphylococcus aureus resistant to Ceph, Clinda, penicillin and fluclox. 2) Candida species
WA	E	BID36	2018-04-05	0.92	8.09	female	yes	no	Helminth infection	Albendazole	PO	Staff medical officer	Optimal	Compliant with local guidelines	no		no	no	no	no	no	no	no	NKDA	nil	not collected
WA	E	BID36	2018-04-11	0.92	8.09	female	yes	no	Scabies	Permethrin	top	Staff medical officer	Adequate	Compliant with local guidelines	no		no	no	no	unknown	unknown	no	no	NKDA	nil	not collected
WA	E	BID37	2018-04-09	23	107.7	female	yes	no	Herpes simplex virus	Aciclovir	top	Staff medical officer	Adequate	Compliant with local guidelines	no		no	no	unknown	unknown	unknown	no	no	NKDA	nil	not collected
WA	E	BID38	2018-04-09	42		male	yes	no	Tinea	Ketoconazole	top	Staff medical officer	Adequate	Compliant with local guidelines	no		no	no	no	unknown	unknown	no	no	NKDA	nil	not collected
WA	E	BID39	2018-04-09	3	15.1	female	yes	no	Tinea	Ketoconazole	top	Staff medical officer	Adequate	Compliant with local guidelines	no		no	no	no	unknown	unknown	no	no	NKDA	nil	not collected
WA	E	BID40	2018-04-10	53	80.8	female	yes	no	Helminth infection	Albendazole	PO	Staff medical officer	Optimal	Compliant with local guidelines	no		no	no	no	no	no	no	no	NKDA	nil	not collected
WA	E	BID40	2018-04-10	53	80.8	female	yes	no	Tinea	Terbinafine	top	Staff medical officer	Adequate	Compliant with local guidelines	no		no	no	no	unknown	unknown	no	no	NKDA	nil	not collected
WA	E	BID41	2018-04-10	64	101.1	female	yes	no	Tinea	Ketoconazole	top	Staff medical officer	Adequate	Compliant with local guidelines	no		no	no	no	unknown	unknown	no	no	NKDA	nil	not collected
WA	E	BID42	2018-04-10	31	64.9	male	yes	no	Helminth infection	Albendazole	PO	Staff medical officer	Optimal	Compliant with local guidelines	no		no	no	no	no	no	no	no	NKDA	nil	not collected
WA	F	BIL01	2018-04-04	39	158.9	female	yes	yes	Tonsillitis	Amoxycillin	PO	Remote area nurse	Suboptimal	Non-compliant with guidelines	no		no	no	yes	unknown	unknown	yes	no	NKDA	nil	not collected
WA	F	BIL02	2018-04-04	29	87	female	yes	no	Otitis externa	Ciprofloxacin	otic	Remote area nurse	Adequate	Compliant with local guidelines	no		no	no	no	unknown	unknown	no	no	NKDA	nil	not collected
WA	F	BIL03	2018-04-04	49	87.5	male	yes	yes	Bronchitis	Amoxycillin	PO	Staff medical officer	Optimal	Compliant with Therapeutic Guidelines	no		no	no	no	no	no	no	no	NKDA	nil	not collected
WA	F	BIL04	2018-04-03	36		female	yes	yes	Helicobacter pylori	Amoxycillin	PO	Staff medical officer	Optimal	Compliant with Therapeutic Guidelines	no		no	no	no	no	no	no	no	NKDA	nil	not collected
WA	F	BIL04	2018-04-03	36		female	yes	yes	Helicobacter pylori	Clarithromycin	PO	Staff medical officer	Optimal	Compliant with Therapeutic Guidelines										NKDA	nil	not collected
WA	F	BIL05	2018-04-04	7	20.7	female	yes	no	Helminth infection	Albendazole	PO	Unknown	Optimal	Compliant with local guidelines	no		no	no	no	no	no	no	no		nil
WA	F	BIL05	2018-04-04	7	20.7	female	yes	yes	Impetigo	Benzathine penicillin	IM	Remote area nurse	Adequate	Compliant with local guidelines	no		no	no	unknown	no	no	no	no	NKDA	nil	not collected
WA	F	BIL06	2018-04-05	45		female	yes	yes	Bronchitis	Amoxycillin	PO	Remote area nurse	Adequate	Compliant with local guidelines	no		no	no	unknown	no	no	no	no	other	nil	not collected
WA	F	BIL07	2018-04-06	27		male	yes	yes	Gonorrhoea	Azithromycin	PO	Remote area nurse	Optimal	Compliant with local guidelines	no		no	no	no	no	no	no	no	NKDA	nil	collected
WA	F	BIL07	2018-04-06	27		male	yes	yes	Gonorrhoea	Amoxycillin	PO	Remote area nurse	Optimal	Compliant with local guidelines	no		no	no	no	no	no	no	no	NKDA	nil	collected
WA	F	BIL08	2018-04-08	47	88.2	male	yes	yes	Trauma (includes wound)	Flucloxacillin	PO	Remote area nurse	Adequate	Compliant with local guidelines	no		unknown	no	yes	no	no	no	yes	NKDA	nil	not collected
WA	F	BIL09	2018-04-01	37	87.5	female	yes	no	Trauma (includes wound)	Cefazolin	IV	Remote area nurse	Optimal	Compliant with local guidelines	no		no	no	no	no	no	no	no	NKDA	nil	not collected
WA	F	BIL10	2018-04-18	17		female	yes	yes	Gonorrhoea	Azithromycin	PO	Remote area nurse	Optimal	Compliant with local guidelines	no		no	no	no	no	no	no	no	NKDA	nil	collected
WA	F	BIL10	2018-04-18	17		female	yes	yes	Gonorrhoea	Amoxycillin	PO	Remote area nurse	Optimal	Compliant with local guidelines	no		no	no	no	no	no	no	no	NKDA	nil	collected
WA	F	BIL11	2018-04-19	55	67.9	female	yes	no	unknown	Amoxycillin	PO	Staff medical officer	Not assessable	Not assessable										NKDA	nil	not collected
WA	F	BIL11	2018-04-19	55	67.9	female	yes	no	unknown	Doxycycline	PO	Staff medical officer	Not assessable	Not assessable										NKDA	nil	not collected
WA	F	BIL12	2018-04-17	44	103	male	yes	yes	Tonsillitis	Phenoxymethylpenicillin (Penicillin V)	PO	Remote area nurse	Optimal	Compliant with local guidelines	no		no	no	no	no	no	no	no	NKDA	nil	not collected
WA	F	BIL13	2018-04-12	9	31.7	male	yes	yes	Other: RHD	Benzathine penicillin	IM	Staff medical officer	Adequate	Compliant with local guidelines	no		unknown	no	no	no	no	no	no	NKDA	nil	collected
WA	F	BIL14	2018-04-23	10		female	yes	yes	Conjunctivitis	Chloramphenicol	eye	Remote area nurse	Adequate	Compliant with local guidelines	no		no	no	unknown	unknown	unknown	no	no	NKDA	nil	not collected
WA	F	BIL15	2018-04-17	57	89.8	female	yes	no	unknown	Amoxycillin	PO	Staff medical officer	Not assessable	Not assessable										NKDA	nil	not collected
WA	F	BIL15	2018-04-17	57	89.8	female	yes	no	Other: Eosinophilia	Ivermectin	PO	Remote area nurse	Not assessable	Not assessable										NKDA	nil	not collected
WA	F	BIL16	2018-04-26	4		female	yes	no	Diarrhoea	Metronidazole	PO	Staff medical officer	Inadequate	Non-compliant with guidelines			yes	no						NKDA	nil	not collected
WA	F	BIL17	2018-04-30	1.17	11.5	male	yes	yes	Impetigo	Amoxycillin-clavulanate	PO	Remote area nurse	Suboptimal	Non-compliant with guidelines	no		no	no	no	no	yes	yes	no	NKDA	nil	not collected
WA	F	BIL17	2018-04-30	1.17	11.5	male	yes	yes	Conjunctivitis	Chloramphenicol	eye (L)	Remote area nurse	Adequate	Compliant with local guidelines	no		no	no	unknown	unknown	unknown	no	no	NKDA	nil	not collected
WA	F	BIL18	2018-04-24	17	76.8	female	yes	yes	Tonsillitis	Amoxycillin	PO	Remote area nurse	Suboptimal	Non-compliant with guidelines	no		no	no	no	no	yes	yes	no	NKDA	nil	not collected
WA	F	BIL19	2018-03-27	3	12.9	male	yes	yes	Helminth infection	Albendazole	PO	Remote area nurse	Optimal	Compliant with local guidelines	no		no	no	no	no	no	no	no	NKDA	nil	not collected
WA	F	BIL19	2018-03-27	3	12.9	male	yes	yes	Impetigo	Benzathine penicillin	IM	Remote area nurse	Optimal	Compliant with local guidelines	no		no	no	no	no	no	no	no	NKDA	nil	not collected
WA	F	BIL20	2018-04-26	1.67	9.9	female	yes	yes	Pneumonia: community acquired (CAP)	Ceftriaxone	IM	Staff medical officer	Adequate	Non-compliant with guidelines	no		no	no	no	no	no	no	no	NKDA	nil	not collected
WA	F	BIL21	2018-03-31	2	12.3	male	unknown	yes	Pneumonia: community acquired (CAP)	Amoxycillin	PO	Staff medical officer	Optimal	Compliant with Therapeutic Guidelines	no		no	no	no	no	no	no	no	NKDA	nil	not collected
WA	F	BIL22	2018-03-28	37	93.5	female	yes	no	unknown	Trimethoprim-sulfamethoxazole (Bactrim)	PO	Staff medical officer	Not assessable	Not assessable										NKDA	nil	not collected
WA	F	BIL23	2018-04-26	18		male	yes	yes	Other: RHD	Benzathine penicillin	IM	Remote area nurse	Optimal	Compliant with local guidelines	no		no	no	no	no	no	no	no	NKDA	nil	not collected
WA	F	BIL24	2018-03-27	10	33.9	female	yes	yes	Trauma (includes wound)	Benzathine penicillin	IM	Staff medical officer	Inadequate	Non-compliant with guidelines	no		yes	no	no			no	yes	NKDA	nil	collected
WA	F	BIL24	2018-03-27	10	33.9	female	yes	yes	Trauma (includes wound)	Cefalexin	PO	Staff medical officer	Suboptimal	Non-compliant with guidelines	no		yes	no	no	yes	no	no	no	NKDA	nil	collected
WA	F	BIL25	2018-03-27	7	21.9	female	yes	yes	Helminth infection	Albendazole	PO	Remote area nurse	Optimal	Compliant with local guidelines	no		no	no	no	no	no	no	no	NKDA	nil	not collected
WA	F	BIL25	2018-03-27	7	21.9	female	yes	yes	Abscess/boils/folliculitis	Benzathine penicillin	IM	Remote area nurse	Optimal	Compliant with local guidelines	no		no	no	no	no	no	no	no	NKDA	nil	not collected
WA	F	BIL26	2018-03-26	23	67.8	female	yes	yes	Syphilis	Benzathine penicillin	IM	Remote area nurse	Optimal	Compliant with Therapeutic Guidelines	no		no	no	no	no	no	no	no	NKDA	nil	collected
WA	F	BIL27	2018-03-23	13	42.4	female	yes	yes	Gonorrhoea	Azithromycin	PO	Remote area nurse	Optimal	Compliant with local guidelines	no		no	no	no	no	no	no	no	NKDA	nil	collected
WA	F	BIL27	2018-03-23	13	42.4	female	yes	yes	Gonorrhoea	Amoxycillin	PO	Remote area nurse	Optimal	Compliant with local guidelines	no		no	no	no	no	no	no	no	NKDA	nil	collected
WA	F	BIL28	2018-03-22	18		male	yes	yes	Chlamydia	Azithromycin	PO	Remote area nurse	Optimal	Compliant with local guidelines	no		no	no	no	no	no	no	no	NKDA	nil	not collected
WA	F	BIL29	2018-03-21	11	57.6	male	yes	yes	Impetigo	Benzathine penicillin	IM	Remote area nurse	Optimal	Compliant with local guidelines	no		no	no	no	no	no	no	no	NKDA	nil	not collected
WA	F	BIL30	2018-03-20	14		male	yes	yes	Impetigo	Benzathine penicillin	IM	Remote area nurse	Optimal	Compliant with local guidelines	no		no	no	no	no	no	no	no	NKDA	nil	not collected
WA	F	BIL31	2018-04-04	4	15.5	female	yes	no	Helminth infection	Albendazole	PO	Remote area nurse	Optimal	Compliant with local guidelines	no		no	no	no	no	no	no	no	NKDA	nil	not collected
WA	F	BIL32	2018-05-04	22	76.6	male	yes	yes	Helminth infection	Ivermectin	PO	Staff medical officer	Optimal	Compliant with Therapeutic Guidelines	no		no	no	no	no	no	no	no	NKDA	nil	not collected
WA	F	BIL33	2018-10-04	12	56.6	male	yes	no	Helminth infection	Albendazole	PO	Remote area nurse	Optimal	Compliant with local guidelines	no		no	no	no	no	no	no	no	NKDA	nil	not collected
WA	K	MUL01	2018-04-03	25		male	yes	yes	Conjunctivitis	Chloramphenicol	eye drop (both)	Remote area nurse	Adequate	Compliant with local guidelines	no		no	no	no	unknown	unknown	no	no	NKDA	nil	not collected
WA	K	MUL02	2018-04-04	4	18	male	yes	yes	Impetigo	Benzathine penicillin	IM	Remote area nurse	Optimal	Compliant with local guidelines	no		no	no	no	no	no	no	no	NKDA	nil	not collected
WA	K	MUL03	2018-04-27	43	106.25	female	yes	yes	Abscess (dental)	Amoxycillin-clavulanate	PO	Staff medical officer	Optimal	Compliant with local guidelines	no		no	no	no	no	no	no	no	NKDA	nil	not collected
WA	K	MUL04	2018-03-27	3	12.9	male	yes	yes	Helminth infection	Albendazole	PO	Remote area nurse	Optimal	Compliant with local guidelines	no		no	no	no	no	no	no	no	NKDA	nil	not collected
WA	K	MUL04	2018-03-27	3	12.9	male	yes	yes	Impetigo	Benzathine penicillin	IM	Remote area nurse	Optimal	Compliant with local guidelines	no		no	no	no	no	no	no	no	NKDA	nil	not collected
WA	K	MUL05	2018-04-28	30	91	female	yes	no	Stye (external hordeolum)	Chloramphenicol	Both eyes	Staff medical officer	Optimal	Compliant with local guidelines	no		no	no	no	no	no	no	no	NKDA	nil	not collected
WA	K	MUL05	2018-04-29	30	91	female	yes	no	Cellulitis/Erysipelas	Amoxycillin-clavulanate	PO	Unknown	Adequate	Non-compliant with guidelines	no		no	no	no	no	no	no	no		nil
WA	K	MUL05	2018-04-30	30	91	female	yes	no	Cellulitis/Erysipelas	Azithromycin	PO	Unknown	Suboptimal	Non-compliant with guidelines	no		no	no	no	no	no	no	no		nil
WA	K	MUL06	2018-04-26	49	78.6	female	yes	no	Other: URTI	Amoxycillin-clavulanate	PO	Remote area nurse	Inadequate	Non-compliant with guidelines	no		yes							Cephalexin	nil	not collected
WA	K	MUL07	2018-04-16	57	81.35	female	yes		Pneumonia: community acquired (CAP)	Amoxycillin	PO	Staff medical officer	Optimal	Compliant with local guidelines	no		no	no	no	no	no	no	no	NKDA	nil	not collected
WA	K	MUL07	2018-04-16	57	81.35	female	yes	no	Pneumonia: community acquired (CAP)	Doxycycline	PO	Staff medical officer	Optimal	Compliant with Therapeutic Guidelines	no		no	no	no	no	no	no	no	NKDA	nil	not collected
WA	K	MUL08	2018-04-11	11	39.5	male	yes	no	Fever/pyrexia of unknown origin (FUO/PUO)	Benzathine penicillin	IM	Staff medical officer	Inadequate	Non-compliant with guidelines	no		yes							NKDA	nil	not collected
WA	K	MUL09	2018-04-18	51	91.6	female	yes	yes	Impetigo	Benzathine penicillin	IM	Remote area nurse	Optimal	Compliant with local guidelines	no		no	no	no	no	no	no	no	NKDA	nil	not collected
WA	K	MUL10	2018-04-22	60	69.8	female	yes	no	Abscess/boils/folliculitis	Benzathine penicillin	IM	Remote area nurse	Optimal	Compliant with local guidelines	no		no	no	no	no	no	no	no	NKDA	nil	not collected
WA	K	MUL11	2018-04-16	3	16.7	female	yes	no	Abscess/boils/folliculitis	Benzathine penicillin	IM	Staff medical officer	Optimal	Compliant with local guidelines	no		no	no	no	no	no	no	no	NKDA	nil	collected - wound MCS, staph aureus resistant to peneicillin, sensitive to fluclox.
WA	K	MUL11	2018-04-16	3	16.7	female	yes	no	Abscess/boils/folliculitis	Cefalexin	PO	Staff medical officer	Optimal	Directed therapy	no	no	no	no	no	no	no	no	no	NKDA	nil	collected - wound MCS, staph aureus resistant to peneicillin, sensitive to fluclox.
WA	K	MUL12	2018-04-20	1.33	11.4	female	yes	no	Conjunctivitis	Chloramphenicol	both eyes	Remote area nurse	Adequate	Compliant with local guidelines	no		no	no	no	unknown	unknown	no	no	NKDA	nil	not collected
WA	K	MUL13	2018-04-27	0.42	7.17	male	unknown	no	Conjunctivitis	Chloramphenicol	both eyes	Remote area nurse	Adequate	Compliant with local guidelines	no		no	no	no	unknown	unknown	no	no	unknown	nil	not collected
WA	K	MUL14	2018-04-10	9		female	unknown	no	Conjunctivitis	Chloramphenicol	both eyes	Remote area nurse	Adequate	Compliant with local guidelines	no		no	no	unknown	unknown	unknown	no	no	unknown	nil	not collected
WA	K	MUL15	2018-04-26	16	47	male	yes	no	Abscess/boils/folliculitis	Trimethoprim-sulfamethoxazole (Bactrim)	PO	Remote area nurse	Optimal	Compliant with local guidelines	no		no	no	no	no	no	no	no	unknown	nil	not collected
WA	K	MUL16	2018-04-27	78	74.5	female	yes	no	Otitis externa	Framycetin	otic aural	Remote area nurse	Optimal	Compliant with local guidelines	no		no	no	no	no	no	no	no	NKDA	nil	not collected
WA	K	MUL17	2018-04-27	75	68	female	yes	no	Conjunctivitis	Chloramphenicol	both eyes	Remote area nurse	Adequate	Compliant with local guidelines	no		no	no	no	unknown	unknown	no	no	NKDA	nil	not collected
WA	K	MUL18	2018-03-28	28	85	female	yes	no	Otitis media	Ciprofloxacin	Otic aural	Remote area nurse	Inadequate	Non-compliant with guidelines	no		yes							NKDA	nil	not collected
WA	K	MUL19	2018-04-20	52	65.4	female	yes	no	Urinary tract infection (UTI)	Ciprofloxacin	PO	Staff medical officer	Optimal	Compliant with local guidelines	no		no	no	no	no	no	no	no	NKDA	nil	collected - urine MSU - negative
WA	K	MUL20	2018-04-20	16	122.4	female	yes	no	Other: RHD	Benzathine penicillin	IM	Staff medical officer	Optimal	Compliant with Therapeutic Guidelines	no		no	no	no	no	no	no	no	NKDA	nil	not collected
WA	K	MUL21	2018-03-20	45	153	female	yes	no	Cutaneous and mucosal candidiasis	Clotrimazole	per virgina	Staff medical officer	Optimal	Compliant with local guidelines	no		no	no	no	no	no	no	no	Cephalexin	nil	not collected
WA	K	MUL21	2018-03-20	45	153	female	yes	no	Abscess/boils/folliculitis	Trimethoprim-sulfamethoxazole (Bactrim)	PO	Staff medical officer	Optimal	Compliant with local guidelines	no		no	no	no	no	no	no	no	Cephalexin	nil	not collected
WA	K	MUL22	2018-04-19	8	22.5	female	yes	no	Abscess/boils/folliculitis	Benzathine penicillin	IM	Remote area nurse	Optimal	Compliant with local guidelines	no		no	no	no	no	no	no	no	NKDA	nil	not collected
WA	K	MUL22	2018-05-19	8	22.5	female	yes	no	Lice	Permethrin	top	Remote area nurse	Adequate	Compliant with local guidelines	no		no	no	no	unknown	unknown	no	no	NKDA	nil	not collected
WA	K	MUL23	2018-03-21	3	18	female	yes	no	Impetigo	Trimethoprim-sulfamethoxazole (Bactrim)	PO	Staff medical officer	Adequate	Compliant with local guidelines	no		no	no	no	yes	no	no	no	NKDA	nil	not collected
WA	K	MUL24	2018-03-19	2	12.2	female	yes	no	Conjunctivitis	Chloramphenicol	boh eyes	Remote area nurse	Adequate	Compliant with local guidelines	no		no	no	unknown	unknown	unknown	no	no	NKDA	nil	not collected
WA	K	MUL25	2018-03-20	2	11.8	male	unknown	no	Conjunctivitis	Chloramphenicol	both eyes	Remote area nurse	Adequate	Compliant with local guidelines	no		no	no	unknown	unknown	unknown	no	no	NKDA	nil	not collected
WA	K	MUL26	2018-03-13	33		male	no	no	Medical prophylaxis (STI)	Azithromycin	PO	Staff medical officer	Optimal	Compliant with local guidelines	no		no	no	no	no	no	no	no	NKDA	nil	collected - 13/3/18 PCR gono, chlamid and trich not detected, 13/3/18 urine nil infection markers
WA	K	MUL26	2018-03-13	33		male	no	no	Medical prophylaxis (STI)	Amoxycillin	PO	Staff medical officer	Optimal	Compliant with local guidelines	no		no	no	no	no	no	no	no	NKDA	nil	collected - 13/3/18 PCR gono, chlamid and trich not detected, 13/3/18 urine nil infection markers
WA	K	MUL27	2018-03-02	38	60	female	yes	no	Medical prophylaxis (STI)	Azithromycin	PO	Remote area nurse	Optimal	Compliant with local guidelines	no		no	no	no	no	no	no	no	NKDA	nil	collected- Gono & Trich. Positive
WA	K	MUL27	2018-03-02	38	60	female	yes	no	Medical prophylaxis (STI)	Amoxycillin	PO	Remote area nurse	Optimal	Compliant with local guidelines	no		no	no	no	no	no	no	no	NKDA	nil	collected- Gono & Trich. Positive
WA	K	MUL27	2018-03-02	38	60	female	yes	no	Medical prophylaxis (STI)	Azithromycin	PO	Remote area nurse	Optimal	Compliant with local guidelines	no		no	no	no	no	no	no	no	NKDA	nil	collected- Gono & Trich. Positive
WA	K	MUL27	2018-03-02	38	60	female	yes	no	Medical prophylaxis (STI)	Amoxycillin	PO	Remote area nurse	Optimal	Compliant with local guidelines	no		no	no	no	no	no	no	no	NKDA	nil	collected- Gono & Trich. Positive
WA	K	MUL28	2018-03-08	50	87.7	male	yes		Urinary tract infection (UTI)	Cefalexin	PO	Staff medical officer	Adequate	Compliant with local guidelines	no		no	no	yes	no	no	no	no	NKDA	nil	present - 2/3/18 nitrite positive, levels 100, E-coli resistant to Amoxicillin and Trimethoprim
WA	K	MUL29	2018-03-06	9	57.5	female	yes	no	Other: RHD	Benzathine penicillin	IM	Remote area nurse	Optimal	Compliant with Therapeutic Guidelines	no		no	no	no	no	no	no	no	Flucloxacillin	nil	present - 15/1/18 Chlam, gono, syphlis not detected
WA	K	MUL29	2018-03-06	9	57.5	female	yes	no	Urinary tract infection (UTI)	Metronidazole	PO	Remote area nurse	Optimal	Directed therapy	no		no	no	no	no	no	no	no	Flucloxacillin	nil	present - 15/1/18 Chlam, gono, syphlis not detected
WA	K	MUL30	2018-05-01	0.42	7	female	unknown	no	Conjunctivitis	Azithromycin	PO	Staff medical officer	Optimal	Compliant with local guidelines	no		no	no	no	no	no	no	no	unknown	nil	not collected
WA	K	MUL31	2018-04-03	58		female	no	no	Oesophageal candidiasis	Fluconazole	PO	Staff medical officer	Suboptimal	Compliant with Therapeutic Guidelines	no		no	no	yes	no	yes	no	no	NKDA	nil	not collected
WA	K	MUL31	2018-04-03	58		female	no	no	Oesophageal candidiasis	Nystatin	PO	Staff medical officer	Adequate	Compliant with Therapeutic Guidelines	no		no	no	no	no	no	no	no	NKDA	nil	not collected
WA	K	MUL32	2018-03-26	7	27	female	yes	yes	Lice	Permethrin	top	Remote area nurse	Optimal	Compliant with local guidelines	no		no	no	no	no	no	no	no	Amoxycillin	nil	not collected
WA	K	MUL32	2018-04-26	7	27	female	yes	yes	Helminth infection	Albendazole	PO	Remote area nurse	Optimal	Compliant with local guidelines	no		no	no	no	no	no	no	no	Amoxycillin	nil	not collected
WA	K	MUL33	2018-04-03	51	84.9	male	yes	no	Tinea	Terbinafine	top	Remote area nurse	Adequate	Compliant with local guidelines	no		no	no	unknown	no	no	no	no	NKDA	nil	not collected
WA	K	MUL34	2018-04-18	22	59.3	female	yes	no	Candidiasis	Clotrimazole	Pessaries vagina	Remote area nurse	Optimal	Compliant with local guidelines	no		no	no	no	no	no	no	no	NKDA	nil	not collected
WA	K	MUL35	2018-04-19	60	69.8	female	yes	no	Lice	Permethrin	top	Remote area nurse	Adequate	Compliant with local guidelines	no		no	no	unknown	no	unknown	unknown	no	NKDA	nil	not collected
WA	K	MUL37	2018-04-04	33		female	no	no	Tinea	Clotrimazole	top	Remote area nurse	Adequate	Compliant with local guidelines	no		no	no	unknown	unknown	unknown	no	no	NKDA	nil	not collected
WA	K	MUL38	2018-04-27	45	158.7	female	yes	no	Candidiasis	Clotrimazole	top	Staff medical officer	Adequate	Compliant with local guidelines	no		no	no	no	unknown	unknown	no	no	Cephalexin	nil	not collected
WA	K	MUL39	2018-03-28	8	22.5	female	yes	no	Helminth infection	Albendazole	top	Remote area nurse	Optimal	Compliant with local guidelines	no		no	no	no	no	no	no	no	NKDA	nil	not collected
WA	K	MUL40	2018-03-23	45	153.1	female	yes	no	Oral candidiasis	Nystatin	PO	Remote area nurse	Adequate	Compliant with local guidelines	no		no	no	unknown	unknown	unknown	no	no	Cephalexin	nil	not collected
WA	K	MUL41	2018-03-14	43	86.5	male	yes	no	Strongyloides	Ivermectin	PO	Staff medical officer	Optimal	Compliant with Therapeutic Guidelines	no		no	no	no	no	no	no	no	NKDA	nil	collected - 6/3/18 1gGEIA, S.Stercoralis 0.31
WA	K	MUL42	2018-03-14	1.33	11.4	male	yes	no	Helminth infection	Albendazole	PO	Staff medical officer	Optimal	Compliant with local guidelines	no		no	no	no	no	no	no	no	unknown	nil	not collected
